# Supplementary material for: Multi-omics reveals glucose repression of citric acid catabolism in Pichia kudriavzevii
Source: Appl Microbiol Biotechnol. 2025 Sep 16;109(1):203. doi: 10.1007/s00253-025-13590-3 (PMC12441098; doi:10.1007/s00253-025-13590-3)
Supplement: Supplementary file 2 — (XLSX 198 KB) [file 253_2025_13590_MOESM2_ESM.xlsx]

## Sheet: Supplementary Table
Applied Microbiology and Biotechnology
Supplementary Material
Multi-omics reveals glucose repression of citric acid catabolism in Pichia kudriavzevii
Yichao Cheng1, Xinyi Wang1, Di Wu1, Yao Lu1, Yi Qin1, 2, Yanlin Liu1, 2, Yanying Liang1 and Yuyang Song1, 2*
1 College of Enology, Northwest A&F University, Yangling, Shaanxi 712100, China
2 Ningxia Helan Mountain’s East Foothill Wine Experiment and Demonstration Station of Northwest A&F University, Yongning, Ningxia 750104, China
*Address correspondence to Yuyang song: yuyangsong@nwsuaf.edu.cn
Table S1 Differentially accumulated metabolites identified between Cit and Cit-Gluc sample groups
Index	Cit_mean	Cit-Gluc_mean	log2_FC(Cit_mean/Cit-Gluc_mean)	P value	FDR	VIP	MS2_name
negtive
M748T107_NEG	546331	7.04877e+07	7.01145	7.05395e-05	0.000608138	25.1679	1-palmitoyl-2-oleoyl-phosphatidylglycerol
M401T399_2_NEG	3.13166e+07	760094	-5.36461	2.05931e-07	9.93156e-06	17.3135	Galactinol
M283T107_NEG	1.4362e+06	3.33109e+07	4.53566	0.00651717	0.0210094	15.0756	Octadecanoic acid
M111T83_2_NEG	2.94702e+07	1.09362e+07	-1.43015	8.89246e-07	2.65225e-05	13.3591	Uracil
M341T398_2_NEG	1.8069e+07	392583	-5.52438	5.31287e-07	1.8485e-05	13.1413	Trehalose
M745T107_NEG	119316	1.83183e+07	7.26236	5.92359e-05	0.000531868	12.8643	1-palmitoyl-2-linoleoyl-sn-glycero-3-phospho-(1'-rac-glycerol)
M836T198_2_NEG	1.17258e+06	1.70989e+07	3.86615	4.2648e-07	1.61038e-05	12.389	1-hexadecanoyl-2-(9z-octadecenoyl)-sn-glycero-3-phospho-(1'-myo-inositol)
M114T311_2_NEG	1.95684e+07	5.69135e+06	-1.78168	7.36795e-10	2.86273e-07	11.7339	Proline
M149T102_2_NEG	4.91313e+07	3.35329e+07	-0.551066	0.00671542	0.0215274	10.7774	3-Phenylpropanoic acid
M834T198_1_NEG	594882	1.07005e+07	4.16893	1.03236e-08	1.41652e-06	9.98312	Pi 34:2
M283T70_NEG	712036	1.24637e+07	4.12964	0.000930603	0.00450369	9.79283	Stearic acid
M255T46_NEG	1.96861e+07	3.11897e+07	0.663893	0.0120203	0.033728	8.78671	Palmitic acid
M715T149_NEG	394121	8.44242e+06	4.42095	4.3675e-06	8.089e-05	8.73511	2-linoleoyl-1-palmitoyl-sn-glycero-3-phosphoethanolamine
M739T148_NEG	327229	7.88914e+06	4.59149	3.95939e-06	7.4464e-05	8.4637	Pe 36:4
M145T372_3_NEG	1.40715e+07	7.55162e+06	-0.897921	1.0571e-06	2.97637e-05	7.8823	Glutamine
M89T230_NEG	9.02627e+06	2.09876e+06	-2.1046	0.000369506	0.00221114	7.7811	Dl-lactate
M117T139_NEG	7.2393e+06	986123	-2.87601	6.59358e-05	0.00057817	7.51483	2-hydroxy-2-methylbutyric acid
M565T437_NEG	2.32882e+06	7.93923e+06	1.7694	0.000174097	0.00122618	7.05238	Udp-D-Glucose
M243T159_NEG	9.91889e+06	4.71693e+06	-1.07233	5.76642e-05	0.000521118	6.84474	Pseudouridine
M743T99_NEG	146617	4.67098e+06	4.9936	1.32159e-06	3.48914e-05	6.58857	1-stearoyl-2-linoleoyl-sn-glycero-3-phosphoethanolamine
M102T371_2_NEG	6.98544e+06	2.69475e+06	-1.3742	1.62833e-07	8.17692e-06	6.46397	Dimethylglycine
M218T278_1_NEG	1.57146e+07	1.13096e+07	-0.474556	1.84606e-05	0.000227075	6.40078	Pantothenate
M164T258_2_NEG	1.3202e+07	1.72663e+07	0.3872	0.00425391	0.0149712	5.62921	Phenylalanine
M699T35_3_NEG	25921	3.64229e+06	7.13458	0.000206134	0.00138494	5.62129	1,2-dioleoyl-sn-glycero-3-phosphate
M265T28_NEG	3.10403e+06	7.47406e+06	1.26775	0.00851533	0.0257789	5.61927	Zinniol
M195T373_NEG	2.97e+06	156496	-4.24626	3.30814e-08	2.98407e-06	5.23643	L-gulono-1,4-lactone
M858T197_NEG	171527	2.93603e+06	4.09736	3.74061e-05	0.000381944	5.03893	Pi 36:4
M117T387_2_NEG	7.32109e+06	4.47674e+06	-0.709611	0.000455246	0.00259661	4.95746	Methylmalonic acid
M293T28_NEG	3.70926e+06	7.53073e+06	1.02166	0.0280927	0.0662402	4.89302	Cinchonine
M306T399_NEG	3.45027e+06	792030	-2.12308	0.00010431	0.000817531	4.84914	L-glutathione, reduced
M860T196_NEG	147538	2.52641e+06	4.09793	2.47587e-07	1.11749e-05	4.81188	Pi(16:0e/15-hete)
M841T143_1_NEG	210523	2.5747e+06	3.61235	4.22209e-07	1.60045e-05	4.78471	Pc(16:0e/8-hepe)
M147T391_NEG	3.53216e+06	1.18709e+06	-1.57311	8.62135e-07	2.60028e-05	4.74785	(S)-2-Hydroxyglutarate
M817T145_NEG	234407	2.49341e+06	3.41103	1.28433e-06	3.45803e-05	4.6691	Pc(16:1e/9-hode)
M683T399_NEG	2.35265e+06	4461.6	-9.04251	5.41301e-05	0.000497017	4.66382	Sucrose
M743T80_NEG	51118	2.28506e+06	5.48225	9.85892e-06	0.00014526	4.5775	Pg 34:3
M845T143_NEG	156760	2.26251e+06	3.8513	9.66233e-08	5.95706e-06	4.53981	Pc(18:1e/9-hode)
M281T71_NEG	326912	2.82274e+06	3.11012	0.00359766	0.0131218	4.33006	Oleic acid
M146T395_2_NEG	1.66302e+07	1.37774e+07	-0.2715	0.0223143	0.0552583	4.28849	Glutamic acid
M791T184_NEG	23924.3	1.96545e+06	6.36024	2.98386e-05	0.000319437	4.25132	1,2-distearoyl-sn-glycero-3-phospho-l-serine
M819T146_NEG	136373	1.90293e+06	3.80259	4.94211e-07	1.75231e-05	4.14545	Pc(16:0e/13-hode)
M822T199_NEG	144746	2.10404e+06	3.86157	0.000305858	0.0019125	4.13429	1-stearoyl-2-docosahexaenoyl-sn-glycero-3-phospho-(1'-sn-glycerol)
M757T99_NEG	63355.6	1.82129e+06	4.84535	2.25164e-06	5.13712e-05	4.09363	1,2-dioleoyl-sn-glycero-3-phosphoethanolamine-n-methyl
M165T221_2_NEG	2.21837e+06	644792	-1.78259	3.86326e-10	2.50906e-07	3.94341	L-fucitol
M277T44_NEG	5.53071e+06	3.09194e+06	-0.838953	0.0367487	0.0821679	3.90745	Linolenic acid
M848T197_NEG	144511	1.71572e+06	3.56957	1.09727e-06	3.06291e-05	3.8899	Pi 35:2
M671T189_NEG	39948.1	1.57655e+06	5.3025	5.18833e-07	1.81816e-05	3.85617	1-Hexadecanoyl-2-(9Z,12Z-octadecadienoyl)-sn-glycero-3-phosphoric acid
M815T145_1_NEG	158393	1.57219e+06	3.3112	6.28647e-09	1.00398e-06	3.73989	Pc 34:3
M116T301_2_NEG	7.31741e+06	5.65225e+06	-0.372507	0.000728422	0.00373292	3.73526	Valine
M103T278_NEG	2.28505e+06	836185	-1.45033	3.88211e-06	7.35788e-05	3.67857	Dl-a-hydroxybutyric acid
M597T243_NEG	795787	2.51855e+06	1.66214	0.00210823	0.00861871	3.67037	Phe-met-arg-phe-amide
M129T392_2_NEG	2.14498e+06	741956	-1.53156	1.00561e-06	2.88138e-05	3.66658	Citraconic acid
M724T149_NEG	66788.6	1.45299e+06	4.44328	7.9019e-07	2.48323e-05	3.66114	Pe(15:1e/12-hete)
M127T372_2_NEG	2.91425e+06	1.54509e+06	-0.91543	1.38471e-06	3.58967e-05	3.60123	Dihydrothymine
M133T115_NEG	794255	2.55261e+06	1.6843	0.00862757	0.0260442	3.59802	2,3-dihydroxy-3-methylbutyric acid
M297T38_NEG	2.59842e+06	1.18853e+06	-1.12846	0.00308341	0.0117018	3.35848	Ricinoleic acid
M275T441_NEG	3.73132e+06	5.40818e+06	0.535457	0.026479	0.0631632	3.3272	L-Saccharopine
M699T105_NEG	6486.69	1.54306e+06	7.8941	0.0100207	0.0292719	3.27301	1-stearoyl-2-linoleoyl-sn-glycero-3-phosphate
M719T37_NEG	19194.9	1.14115e+06	5.89363	2.43717e-06	5.43315e-05	3.26529	Pg 32:1
M769T39_2_NEG	73330.6	1.30757e+06	4.15633	0.000161037	0.0011527	3.26519	1,2-dioleoyl-sn-glycero-3-phospho-l-serine
M723T104_NEG	7363.68	1.63282e+06	7.79272	0.0251416	0.0607729	3.22071	1',3'-bis[1,2-dilinoleoyl-sn-glycero-3-phospho]-sn-glycerol
M395T105_NEG	8812.91	1.15066e+06	7.02862	7.08116e-05	0.000609405	3.2153	Hexacosanoic acid
M765T99_NEG	41004.8	1.16337e+06	4.82637	4.88899e-05	0.000463312	3.18364	Pe(16:0e/10-hdohe)
M829T144_NEG	104194	1.13399e+06	3.44407	3.0677e-08	2.92996e-06	3.17768	Pc 35:3
M161T374_2_NEG	1.75119e+06	729893	-1.26258	7.84807e-07	2.48273e-05	3.13194	3-hydroxy-3-methylglutaric acid
M203T259_NEG	2.66373e+06	3.81469e+06	0.518115	0.000589821	0.00314507	3.11472	Tryptophan
M839T144_NEG	113995	1.09229e+06	3.26032	1.46395e-07	7.6819e-06	3.07575	Pc(16:1e/8,9-epete)
M311T242_NEG	1.24013e+06	278311	-2.15572	8.90254e-07	2.65225e-05	3.03521	Tyr-Met
M855T197_2_NEG	64685.3	1.03831e+06	4.00466	1.3369e-05	0.000181141	3.01929	Pi 36:5
M267T148_NEG	342451	1.41051e+06	2.04225	0.000435496	0.00250461	3.01808	2'-Deoxy-D-ribose
M149T152_2_NEG	3.23412e+06	1.68295e+06	-0.942379	0.0493766	0.103804	2.96641	D-Lyxose
M242T382_NEG	9.63765e+06	8.47805e+06	-0.184949	0.00925688	0.0275613	2.8594	Phosphorylcholine
M339T106_NEG	19775.3	887488	5.48795	1.13404e-05	0.00015965	2.84543	Behenic acid
M311T69_NEG	38995.8	883486	4.50181	7.97945e-06	0.000124377	2.81137	Arachidic acid
M319T33_NEG	1.11285e+06	2.05981e+06	0.888252	0.000739766	0.00377715	2.79209	5-(1,2,4a,5-tetramethyl-7-oxo-3,4,8,8a-tetrahydro-2h-naphthalen-1-yl)-3-methylpentanoic acid
M270T52_1_NEG	1.82535e+06	866869	-1.07428	0.00280916	0.0108599	2.76209	Dantrolene
M767T143_NEG	65955.8	925857	3.81122	0.000365683	0.0021923	2.72741	Pe(18:1e/12-hete)
M793T154_NEG	37396.6	822564	4.45915	3.60193e-06	7.02455e-05	2.72057	1-palmitoyl-2-linoleoyl-sn-glycero-3-phosphocholine
M311T46_NEG	86441.8	974671	3.49512	0.000741887	0.00378401	2.71605	Phytanic acid
M321T28_NEG	517703	1.45559e+06	1.49141	0.00260612	0.0102374	2.70955	8-gingerol
M151T242_2_NEG	3.896e+06	2.7581e+06	-0.498319	0.0200487	0.0506258	2.70149	Xylitol
M296T196_NEG	1.23388e+06	451655	-1.44991	2.44547e-05	0.000275551	2.69053	3'-o-methylguanosine
M606T426_NEG	7.0544e+06	6.02354e+06	-0.227912	0.0116082	0.0328264	2.676	Udp-n-acetylglucosamine
M73T387_2_NEG	1.73048e+06	955497	-0.856845	4.94158e-05	0.000466934	2.66778	Propionic acid
M241T57_2_NEG	1.35871e+06	535335	-1.34373	0.00107825	0.0050526	2.61018	Lumichrome
M323T433_NEG	954826	1.71584e+06	0.845608	0.0001875	0.0012944	2.60345	Uridine 5'-monophosphate
M179T392_NEG	1.25874e+06	555923	-1.17902	6.25892e-08	4.58454e-06	2.60326	Myo-inositol
M133T402_2_NEG	7.46961e+06	8.48644e+06	0.184127	0.0437439	0.0944488	2.48701	Malate
M209T289_NEG	686672	38425.8	-4.15947	3.45448e-05	0.000358016	2.45425	D-Ribose
M179T265_NEG	833782	219160	-1.92768	1.15315e-05	0.000160485	2.3967	Fructose
M767T38_NEG	27670.8	609296	4.46071	2.81292e-05	0.000305842	2.30298	Pg 36:5
M712T104_NEG	29415.2	590082	4.32628	8.08144e-05	0.000668899	2.22717	1-palmitoyl-2-lauroyl-sn-glycero-3-phosphorylcholine
M195T395_NEG	582600	74511.7	-2.96697	9.39221e-08	5.94149e-06	2.2247	D-Gluconate
M137T41_NEG	739925	221505	-1.74004	1.51642e-06	3.84711e-05	2.22325	4-imidazoleacrylic acid
M309T28_NEG	958602	1.69385e+06	0.821307	0.0155791	0.0415243	2.21826	Mestranol
M465T28_NEG	127903	701562	2.45552	0.000472995	0.00267591	2.20559	Cholesteryl sulfate
M186T230_1_NEG	557173	58969.9	-3.24007	0.000357099	0.00215674	2.0924	2-hydroxy-6-methylquinoline-3-carbaldehyde
M130T354_NEG	1.19247e+06	548996	-1.11908	0.0149505	0.0401424	2.05559	Hydroxyproline
M258T286_NEG	500677	957742	0.935758	2.94959e-05	0.000317864	2.03696	Gln-ile
M147T237_2_NEG	2.63588e+06	3.29717e+06	0.322939	0.0269096	0.0639399	2.01694	Mevalonic acid
M686T39_NEG	21795.7	442217	4.34264	3.1256e-06	6.52026e-05	1.98764	1,2-dipalmitoleoyl-sn-glycero-3-phosphoethanolamine
M121T110_NEG	822596	350631	-1.23023	0.000422048	0.00244883	1.98151	Benzoic acid
M137T37_NEG	520644	50836.2	-3.35637	0.00048717	0.00273703	1.97792	Salicylic acid
M180T301_2_NEG	1.94808e+06	2.44247e+06	0.326293	0.00326499	0.0122078	1.97368	DL-tyrosine
M160T39_NEG	715856	295312	-1.27743	2.32149e-05	0.000266383	1.97119	N-methyl-l-glutamic acid
M817T156_2_NEG	23088.1	406579	4.13831	3.18179e-08	2.94443e-06	1.94081	1-palmitoyl-2-arachidonoyl-sn-glycero-3-phosphocholine
M132T400_NEG	762338	367194	-1.05389	1.39074e-05	0.000186619	1.93211	D-aspartic acid
M127T238_2_NEG	60295.3	509323	3.07846	0.00183884	0.00768181	1.89064	N-acetylcysteinamide
M483T169_NEG	143932	568804	1.98254	0.000550843	0.00300297	1.88661	1-palmitoyl-2-hydroxy-sn-glycero-3-phospho-(1'-rac-glycerol)
M74T363_2_NEG	1.18245e+06	1.57856e+06	0.416827	0.000170165	0.00120563	1.87567	Glycine
M299T39_NEG	887634	481810	-0.8815	0.000477364	0.00269593	1.8703	(r)-2-hydroxystearic acid
M171T51_NEG	1.55844e+06	1.06704e+06	-0.546491	0.0171524	0.0447746	1.84978	Capric acid
M147T132_NEG	159496	633326	1.98943	0.00850857	0.0257664	1.82486	Anethole
M206T187_NEG	608100	1.02214e+06	0.74921	0.00204319	0.00839156	1.81199	N-Acetyl-L-Phenylalanine
M114T368_NEG	687453	200017	-1.78114	0.0252186	0.0609023	1.80297	D-Proline
M176T271_2_NEG	484187	155182	-1.6416	9.5331e-08	5.9533e-06	1.79174	1-deoxy-1-(methylamino)-d-galactitol
M164T299_NEG	1.78633e+06	2.20865e+06	0.306166	0.00660155	0.0212322	1.76694	L-Phenylalanine
M829T198_NEG	22462	396434	4.14152	0.00108712	0.00508927	1.75992	Ginsenoside f2
M227T111_NEG	1.44742e+06	990689	-0.546977	0.021396	0.053405	1.75555	Ile-Pro
M339T426_NEG	311559	2004.17	-7.28036	1.47298e-10	1.43498e-07	1.74973	Glyceraldehyde, 3-(dihydrogen phosphate)
M734T40_2_NEG	29556.3	379908	3.68411	0.000150399	0.00108452	1.7481	1,2-dilinolenoyl-sn-glycero-3-phosphoethanolamine
M187T107_NEG	693189	333324	-1.05632	0.000608863	0.00321667	1.73888	3-hydroxycapric acid
M156T273_2_NEG	386742	83268.4	-2.21553	1.42913e-08	1.71884e-06	1.73089	L-hydroxyarginine
M769T40_NEG	63435.3	437350	2.78543	0.00261415	0.0102521	1.69908	1-myristoyl-2-stearoyl-sn-glycero-3-phosphocholine
M721T78_NEG	3004.29	364247	6.92175	0.00206972	0.00849333	1.699	1,2-dipalmitoyl-sn-glycero-3-phospho-(1'-rac-glycerol)
M195T441_NEG	338022	50050.4	-2.75567	3.57042e-06	7.02455e-05	1.64224	Galactonic acid
M327T38_2_NEG	491582	205462	-1.25856	2.36686e-05	0.000270951	1.63722	12-hete-[d8]
M259T463_NEG	292078	10723.3	-4.76753	2.89747e-06	6.19017e-05	1.63283	D-Mannose 6-phosphate
M540T428_NEG	525928	246099	-1.09562	9.15693e-06	0.000137453	1.62468	Cyclic adenosine diphosphate ribose
M717T62_NEG	56282	396869	2.81792	0.00192651	0.0079898	1.62435	1-palmitoyl-3-oleoyl-sn-glycero-2-phosphoethanolamine
M527T297_2_NEG	232735	521705	1.16454	0.000602663	0.00319605	1.58452	2-cis-4-trans-abscisic acid
M353T29_NEG	389919	745353	0.934749	0.0111599	0.0317522	1.58098	Rauwolscine
M231T389_NEG	535788	822719	0.618738	0.000511217	0.00283777	1.57548	Val-Asp
M837T144_NEG	27300.2	340283	3.63975	0.00460198	0.0159037	1.5281	Pc 36:6
M93T37_NEG	293173	24448.8	-3.58391	0.000146435	0.00106561	1.52358	Phenol
M847T144_1_NEG	93649.9	389983	2.05806	0.00401909	0.0143264	1.50959	Pc(17:0/9-hode)
M309T40_NEG	209222	498884	1.25367	0.00182283	0.00763621	1.5004	Eicosenoic acid
M862T167_NEG	55155.2	303579	2.4605	0.000403609	0.00236438	1.4611	Pi 36:2
M761T196_NEG	137501	476106	1.79184	0.0250837	0.0607284	1.45965	2-oleoyl-1-palmitoyl-sn-glycero-3-phosphoserine
M274T409_NEG	343042	562877	0.714433	3.9697e-05	0.000395832	1.42832	Gln-glu
M365T28_NEG	79732.5	308965	1.9542	0.000146133	0.00106559	1.41916	15-cyclohexylpentanorprostaglandin f2.alpha.
M168T461_NEG	308848	109299	-1.49861	1.81808e-07	8.94532e-06	1.40175	6-Hydroxydopamine
M558T191_NEG	377756	641920	0.764937	0.00355206	0.0130091	1.39776	1-stearoyl-2-hydroxy-sn-glycero-3-phosphocholine
M310T190_NEG	389437	168676	-1.20713	0.000181045	0.00125981	1.39274	N,n-dimethylguanosine
M421T484_NEG	234566	26505	-3.14566	2.02557e-05	0.000243018	1.39175	.alpha.,.alpha.'-trehalose 6-phosphate
M115T402_NEG	2.01039e+06	2.31417e+06	0.203018	0.0358988	0.0805821	1.39002	Maleic acid
M667T190_2_NEG	4655.47	199837	5.42375	8.66585e-08	5.68663e-06	1.3832	Ginsenoside rh2 (s-form)
M765T38_NEG	15259.3	219405	3.84583	1.11307e-05	0.0001583	1.37607	Ginsenoside rg5
M231T262_NEG	398178	646096	0.698335	0.0044551	0.0154925	1.37124	Leu-Thr
M107T48_NEG	334499	134638	-1.31292	3.45098e-06	6.90337e-05	1.36808	3-hydroxyphenylacetic acid
M211T333_NEG	346408	131508	-1.39732	0.000385105	0.00227651	1.36523	Perseitol
M159T108_NEG	463771	221277	-1.06756	0.00384649	0.0138479	1.34289	3-hydroxyoctanoic acid
M437T278_2_NEG	1.0731e+06	853117	-0.330975	0.00275351	0.0106786	1.32508	Pantothenic acid
M195T461_NEG	212258	22837	-3.21637	5.07649e-05	0.000476595	1.31857	L-Threonate
M383T378_NEG	218778	33116.7	-2.72384	1.63991e-05	0.000210309	1.31765	S-adenosyl-l-homocysteine
M117T263_NEG	316626	116331	-1.44454	0.000202972	0.00137031	1.31237	2-hydroxy-3-methylbutyric acid
M277T106_NEG	71625.9	317635	2.14882	0.0079722	0.0245932	1.31128	alpha-Linolenic acid
M1176T33_NEG	5629.45	188793	5.06767	4.50868e-05	0.000434887	1.29809	Pentaerythritol tetrakis(3,5-di-tert-butyl-4-hydroxyhydrocinnamate)
M470T288_2_NEG	284202	471894	0.731548	0.000873861	0.00428658	1.26837	1-decanoyl-2-hydroxy-sn-glycero-3-phosphocholine
M245T80_NEG	286677	31183.7	-3.20056	0.0328545	0.0751159	1.26695	2-chloro-2'-hydroxy-4'-methylbenzophenone
M456T290_NEG	204240	377552	0.886405	5.25713e-05	0.000486834	1.26518	Piriprost
M662T428_NEG	354012	183066	-0.951432	3.15949e-05	0.000335657	1.25822	.beta.-nicotinamide adenine dinucleotide(NAD)
M327T105_NEG	324021	125748	-1.36556	0.0035777	0.0130778	1.24114	Cis-4,7,10,13,16,19-docosahexaenoic acid
M843T68_NEG	29753.3	201352	2.7586	0.00017523	0.00122794	1.22968	Pc(16:0e/5,6-eet)
M774T34_NEG	7434.38	159606	4.42416	2.68414e-06	5.81086e-05	1.20688	1,3,5-trimethyl-2,4,6-tris(3,5-di-tert-butyl-4-hydroxybenzyl) benzene
M817T200_NEG	10895.3	171044	3.97259	0.00014447	0.00105864	1.19508	Pg 40:8
M575T310_4_NEG	147488	6286.5	-4.5522	3.2771e-11	7.92143e-08	1.18677	Kaempferol-3-o-beta-glucopyranosyl-7-o-alpha-rhamnopyranoside
M130T256_2_NEG	359823	511932	0.508664	3.87563e-05	0.000390045	1.18605	Creatine
M185T336_2_NEG	166681	324667	0.961869	0.000295456	0.0018642	1.18459	Pro-Ala
M339T221_NEG	144030	4200.63	-5.09962	7.85643e-09	1.20929e-06	1.17348	Cilastatin
M239T392_2_NEG	281044	139724	-1.00821	3.55606e-06	7.02455e-05	1.15737	D-Mannose
M583T252_NEG	83174.9	244623	1.55634	0.000764752	0.00387426	1.1547	Ouabain
M487T370_2_NEG	567754	759651	0.42007	0.0195784	0.0496699	1.14285	Blood group b trisaccharide
M827T41_NEG	25747.5	158233	2.61954	3.40922e-07	1.35261e-05	1.13214	Pc 35:4
M257T88_NEG	249195	112016	-1.15357	0.000143991	0.00105709	1.10268	2'-O-Methyluridine
M707T34_2_NEG	6845.41	179885	4.71579	0.0135759	0.0371193	1.10044	Prostaglandin e1
M813T41_NEG	27107.1	150654	2.4745	8.67989e-08	5.68663e-06	1.09936	Pc 34:4
M673T104_NEG	2254.74	152110	6.07601	0.00209176	0.00857296	1.09487	1-Palmitoyl-2-oleoyl-sn-glycero-3-phosphate
M323T459_NEG	203512	336805	0.726801	0.000129461	0.000972407	1.09132	Uridine 5'-monophosphate (UMP)
M688T166_NEG	10686.1	131432	3.62051	2.81868e-08	2.83088e-06	1.09117	Pe 32:1
M165T156_NEG	197549	62336.7	-1.66406	0.000370556	0.00221605	1.07084	DL-3-Phenyllactic acid
M537T39_2_NEG	35703.5	164992	2.20826	0.000138481	0.0010267	1.06093	Fahfa 34:0
M201T274_NEG	139580	261872	0.907767	3.92852e-05	0.000394039	1.05517	L-alanyl-l-norleucine
M282T263_NEG	62079.9	180473	1.53959	1.73009e-05	0.00021664	1.05225	Guanosine
M860T43_NEG	12460.5	172444	3.7907	0.0134351	0.0368188	1.04823	Pi 36:3
M177T107_NEG	120463	10122.4	-3.57297	2.58836e-09	6.15021e-07	1.04671	D-glucono-1,5-lactone
M288T396_NEG	643177	500499	-0.361849	0.00323148	0.0121174	1.03002	Ophthalmate
M777T74_NEG	9977.47	129740	3.70081	0.000142006	0.00104618	1.02918	1-oleoyl-2-myristoyl-sn-glycero-3-phosphocholine
M465T75_NEG	8246.65	157676	4.25701	0.0107689	0.0309653	1.02846	Cholesterol 3-sulfate
M564T38_NEG	29383.5	154363	2.39325	0.000339697	0.00208134	1.02802	Fahfa 36:1
M157T184_NEG	141411	33583.3	-2.07408	6.65822e-06	0.000110879	1.00251	Allantoin
M803T41_NEG	24390.6	129780	2.41168	3.63032e-06	7.02455e-05	1.00048	Pc 33:2
positive
M298T89_POS	2.7116e+08	1.38683e+08	-0.967354	0.00797541	0.0287378	35.27	S-methyl-5'-thioadenosine
M118T273_2_POS	7.50129e+07	3.98041e+07	-0.914221	3.57664e-07	1.38461e-05	21.3628	Betaine
M522T191_2_POS	5.54765e+06	2.55905e+07	2.20566	2.19125e-06	4.96118e-05	15.9287	1-oleoyl-sn-glycero-3-phosphocholine
M258T384_POS	1.13332e+08	9.65863e+07	-0.230663	0.000354824	0.00245289	14.0109	Glycerophosphocholine
M783T41_1_POS	2.18208e+06	1.6946e+07	2.95717	3.73528e-07	1.42594e-05	13.8133	2-oleoyl-1-palmitoyl-sn-glycero-3-phosphocholine
M118T301_POS	1.61943e+07	6.40479e+06	-1.33826	1.44129e-05	0.000204853	11.0304	DL-Valine
M757T41_1_POS	1.26933e+06	1.08771e+07	3.09915	1.79248e-05	0.000239399	10.9496	PC(16:0/16:0)
M184T467_2_POS	1.46833e+07	6.16315e+06	-1.25243	2.07068e-06	4.74289e-05	10.4257	1-o-hexadecyl-2-deoxy-2-thio-s-acetyl-sn-glyceryl-3-phosphorylcholine
M235T136_POS	1.13344e+07	2.78346e+06	-2.02575	0.000476585	0.00311482	9.99916	Zolpidem
M785T108_POS	76515.7	7.53077e+06	6.6209	1.0874e-09	3.32093e-07	9.93723	1-palmitoyl-2-stearoyl-sn-glycero-3-phosphocholine
M578T200_POS	216243	7.38491e+06	5.09385	9.81056e-08	5.52568e-06	9.66865	1-palmitoyl-2-oleoyl-sn-glycerol
M759T221_POS	8848.18	6.99928e+06	9.62761	1.63435e-06	4.01805e-05	9.45044	Thioetheramide-PC
M250T87_POS	6.94693e+06	1.20383e+06	-2.52875	7.77896e-06	0.000128803	8.47724	Adenosine
M100T54_2_POS	1.77011e+07	1.16059e+07	-0.608977	0.00120284	0.00644775	8.18292	2-piperidone
M377T36_POS	163410	5.40957e+06	5.04895	7.60856e-05	0.000744231	7.88726	1-hydroxy vitamin d2
M520T193_2_POS	1.10462e+07	1.77677e+07	0.685704	0.0109054	0.0367066	7.88231	Lpc 18:2
M104T298_POS	3.71214e+06	9.70656e+06	1.38671	0.0052713	0.0208181	7.71364	Choline
M116T311_2_POS	5.99041e+06	1.54019e+06	-1.95955	6.27414e-08	4.12562e-06	7.63557	DL-Proline
M338T36_4_POS	720916	5.70165e+06	2.98347	0.000749484	0.00444164	7.46693	Erucamide
M302T128_POS	349435	4.76465e+06	3.76928	1.08156e-05	0.000164241	7.46457	Pro-Trp
M392T35_2_POS	66955.7	4.27712e+06	5.99729	2.38767e-05	0.000299123	7.23718	Prostaglandin f2.alpha. diethylamide
M773T119_POS	38965.6	3.25587e+06	6.3847	3.43425e-07	1.35194e-05	6.45978	1,2-dioleoyl-sn-glycero-3-phosphoethanolamine-n,n-dimethyl
M277T447_POS	1.08865e+07	1.52589e+07	0.487105	0.0277719	0.0764255	6.08126	Saccharopine
M325T401_POS	2.70667e+06	84309.5	-5.00468	3.42144e-07	1.35194e-05	5.83109	Glutathione
M339T39_2_POS	10913.2	2.52652e+06	7.85494	0.00063191	0.00389257	5.29224	(+-)8,9-DHET
M124T223_2_POS	2.11403e+06	6373.44	-8.37371	1.05459e-07	5.78322e-06	5.23984	Nicotinate
M155T72_2_POS	1.14386e+07	8.69497e+06	-0.395663	0.0197027	0.0585338	5.03492	Dflnha
M175T607_POS	6.7436e+06	4.01408e+06	-0.748449	0.0173924	0.053022	4.91024	L-Arginine
M684T501_POS	1.32757e+06	3.29633e+06	1.31207	8.84515e-05	0.000840656	4.84914	6-acetylacteoside
M232T260_POS	2.48993e+06	622460	-2.00005	7.71323e-06	0.000127868	4.8359	Isobutyryl-l-carnitine
M70T311_2_POS	2.35935e+06	648782	-1.86259	1.00772e-08	1.22605e-06	4.75182	Diethanolamine
M104T373_2_POS	3.36569e+06	1.73761e+06	-0.953797	3.38558e-06	6.93413e-05	4.52784	.gamma.-aminobutyric acid
M175T537_2_POS	8.01626e+06	5.76066e+06	-0.476695	0.0192758	0.0575385	4.42489	DL-Arginine
M120T259_POS	1.32172e+07	1.56318e+07	0.242067	0.0456368	0.111483	4.3827	2-amino-1-phenylethanol
M337T34_POS	203292	1.61036e+06	2.98576	2.67936e-09	6.13707e-07	4.31271	1-monolinoleoyl-rac-glycerol
M146T375_POS	1.45352e+07	1.25895e+07	-0.207333	0.0174728	0.0532437	4.24565	Acetylcholine
M266T446_POS	1.02926e+06	3.13258e+06	1.60574	0.0263936	0.0733522	4.2044	Anisomycin
M167T129_POS	1.83325e+06	3.30845e+06	0.851755	8.3461e-05	0.000802101	4.1905	Bendiocarb
M600T34_1_POS	81090.9	1.47108e+06	4.18119	5.83882e-06	0.000103273	4.17622	1,2-dilinoleoylglycerol
M731T43_POS	163315	1.42887e+06	3.12915	3.58539e-06	7.25684e-05	3.9999	1,2-dipalmitoleoyl-sn-glycero-3-phosphocholine
M111T71_POS	2.36822e+06	1.0765e+06	-1.13745	3.524e-05	0.000401579	3.95533	D-erythro-imidazolylglycerol phosphate
M156T397_2_POS	3.99929e+06	5.38309e+06	0.428691	0.000751301	0.00445049	3.89731	Histidine
M313T35_2_POS	282538	1.2732e+06	2.17194	1.49807e-08	1.60844e-06	3.61434	1-Palmitoylglycerol
M195T224_1_POS	2.73475e+06	1.6379e+06	-0.739564	0.000337234	0.00237186	3.56726	Gly-His
M251T149_POS	1.13837e+06	156894	-2.85911	1.33838e-06	3.57154e-05	3.56276	His-Ile
M393T35_1_POS	44201.2	1.34662e+06	4.92912	0.0108823	0.0366468	3.56125	Leukotriene b4 3-aminopropylamide
M741T151_POS	147288	1.14437e+06	2.95785	5.18242e-06	9.53441e-05	3.55387	1,2-dilinoleoyl-sn-glycero-3-phosphoethanolamine
M480T198_POS	334997	1.4107e+06	2.07419	0.00014029	0.00119901	3.54024	1-oleoyl-sn-glycero-3-phosphoethanolamine
M779T41_1_POS	247275	1.23778e+06	2.32357	7.51558e-06	0.000125348	3.53454	1,2-di-(9z,12z,15z-octadecatrienoyl)-sn-glycero-3-phosphocholine
M573T200_POS	24090.5	951985	5.3044	2.44774e-06	5.44554e-05	3.44313	2-sdahma [dmed-fahfa]
M743T149_POS	164658	1.16479e+06	2.82252	0.000225512	0.00171629	3.44104	1,2-dipalmitoyl-sn-glycero-3-phosphoethanolamine-n,n-dimethyl
M166T258_2_POS	7.68324e+06	9.14886e+06	0.251879	0.0499917	0.119881	3.36726	DL-Phenylalanine
M555T417_POS	219210	1.12152e+06	2.35507	7.40401e-06	0.000123938	3.36024	Didansyl-1,4-diaminobutane
M211T43_POS	1.05873e+06	216031	-2.29303	1.05624e-07	5.78322e-06	3.32166	Cyclo(leu-pro)
M664T433_POS	1.60453e+06	732158	-1.13193	5.2098e-06	9.57196e-05	3.31826	NAD+
M134T79_POS	1.47161e+06	2.69666e+06	0.87378	0.0180641	0.0546936	3.30403	O-t-butyl-l-threonine methyl ester
M114T170_POS	3.11515e+06	2.10194e+06	-0.567579	0.00271296	0.0123458	3.27618	Creatinine
M602T199_POS	29565.5	845826	4.83837	1.48234e-06	3.77237e-05	3.23305	1-palmitoyl-2-oleoyl-3-linoleoyl-rac-glycerol
M115T204_2_POS	2.1995e+06	1.34236e+06	-0.712403	5.05692e-05	0.000536658	3.22053	N-.alpha.-acetyl-l-ornithine
M282T108_POS	2.67759e+06	1.65605e+06	-0.693186	0.00591936	0.0227998	3.20727	2'-o-methyladenosine
M180T138_POS	1.0251e+06	206989	-2.30814	1.74253e-05	0.00023478	3.17072	2-dimethylamino-6-hydroxypurine
M144T100_POS	504201	1.27081e+06	1.33368	6.57151e-05	0.000663819	3.02258	N-ethylmaleimide
M613T492_POS	8.20412e+06	9.32996e+06	0.185524	0.0411526	0.103035	2.97592	Glutathione, oxidized
M588T34_POS	35644.6	750366	4.39584	5.61547e-05	0.000585979	2.95245	2-sdahpda [dmed-fahfa]
M318T103_POS	212584	939209	2.14341	0.0003004	0.00215959	2.91172	Phytosphingosine
M478T200_POS	775234	1.68193e+06	1.11741	0.0102995	0.0350969	2.88645	4-[5-[[4-[5-[acetyl(hydroxy)amino]pentylamino]-4-oxobutanoyl]-hydroxyamino]pentylamino]-4-oxobutanoic acid
M184T150_POS	991830	292412	-1.76209	0.000225297	0.00171629	2.86575	3,5,9-trioxa-4-phosphatetracosan-1-aminium, 7-(acetyloxy)-24-carboxy-4-hydroxy-n,n,n-trimethyl-, inner salt, 4-oxide, (r)-
M590T199_POS	25010.2	659045	4.71979	1.70358e-06	4.13283e-05	2.84122	3-alahpda [dmed-fahfa]
M150T285_POS	2.25135e+06	1.59774e+06	-0.494755	1.92859e-05	0.000254363	2.83998	L-methionine
M571T417_2_POS	155447	769846	2.30815	3.72449e-08	2.85953e-06	2.83482	Sibiricose a6
M616T34_POS	72564.9	667171	3.20071	1.68997e-08	1.75949e-06	2.79806	1-palmitoyl-2-linoleoyl-rac-glycerol
M257T238_POS	680562	39501.5	-4.10675	0.000225462	0.00171629	2.72805	Isoliquiritigenin
M171T124_POS	1.48734e+06	678675	-1.13194	0.0206236	0.0607307	2.72358	Glycyl-l-4-hydroxyproline
M265T41_POS	569695	37361.4	-3.93057	2.16562e-07	9.72617e-06	2.64053	Anisatin
M212T103_POS	293956	922954	1.65066	0.00119064	0.00640467	2.62883	Asn-Pro
M149T33_POS	895323	259133	-1.78872	0.00213488	0.0103091	2.61561	Dl-4-hydroxy-3-methoxymandelic acid
M160T132_2_POS	636412	127901	-2.31493	2.3907e-05	0.000299229	2.50105	N-isovaleroylglycine
M147T374_POS	1.66759e+06	1.08853e+06	-0.615382	0.00213722	0.0103131	2.4974	DL-Glutamine
M110T397_2_POS	2.27646e+06	2.90452e+06	0.351503	0.00444804	0.018215	2.4941	N-.alpha.-(tert-butoxycarbonyl)-l-histidine
M369T548_2_POS	1.95058e+06	2.51238e+06	0.365158	0.00114329	0.00620794	2.49398	Perindopril
M489T439_2_POS	1.73179e+06	2.38138e+06	0.459532	0.0125427	0.0410409	2.4709	Cytidine 5'-diphosphocholine
M309T517_POS	987465	383806	-1.36335	0.00627419	0.0238523	2.41874	Fructoselysine
M405T442_2_POS	279292	761000	1.44612	6.39373e-05	0.000650881	2.40342	Uridine 5'-diphosphate
M367T467_POS	523709	68701.5	-2.93035	6.00957e-06	0.000105613	2.40289	Phosphocholine
M185T113_POS	1.68141e+06	1.07599e+06	-0.644011	0.0143847	0.0456661	2.39174	Pro-Ser
M175T244_2_POS	546720	109771	-2.31631	6.66997e-07	2.18171e-05	2.37555	Juglone
M169T373_POS	1.46879e+06	1.00853e+06	-0.54238	0.000160496	0.00132554	2.34044	L-Glutamine
M237T160_POS	573185	143267	-2.00029	2.6984e-05	0.000328276	2.31736	His-Val
M160T381_2_POS	822812	404556	-1.02422	1.15725e-05	0.000174005	2.30196	5-aminovaleric acid betaine
M799T317_1_POS	30834.3	504518	4.03229	0.00135725	0.00711118	2.26643	1-(1z-octadecenyl)-2-(4z,7z,10z,13z,16z,19z-docosahexaenoyl)-sn-glycero-3-phosphoethanolamine
M393T36_POS	152495	773287	2.34225	0.0339017	0.0886942	2.23212	Chenodeoxycholate
M335T34_POS	76307.1	463565	2.60288	4.67117e-07	1.69016e-05	2.23197	5.beta.-pregnane-3.alpha.,17-diol-20-one
M767T118_POS	9731.5	396721	5.34932	2.18655e-06	4.95871e-05	2.2308	1,2-dioleoyl-sn-glycero-3-phosphoethanolamine
M125T73_POS	601508	193401	-1.63699	4.90354e-05	0.000523615	2.22544	Nitrosobenzene
M119T170_POS	1.67172e+06	1.14779e+06	-0.542471	0.0163807	0.0505205	2.20033	2-methylhippuric acid
M284T110_2_POS	36023.2	406658	3.49682	3.35142e-06	6.88468e-05	2.17262	Sphinganine
M255T155_POS	390921	23975.2	-4.02726	6.49426e-05	0.00065819	2.11977	Ketoprofen
M197T43_2_POS	464485	118166	-1.97482	3.47015e-07	1.3587e-05	2.11949	L-n5-(1-imino-3-pentenyl)ornithine
M288T59_POS	759465	1.33924e+06	0.818357	0.048927	0.117924	2.11223	Heptadecasphinganine
M121T221_2_POS	926920	544808	-0.766697	0.000404305	0.00273308	2.09519	Tyramine
M131T73_POS	354910	745777	1.07129	0.000700733	0.00422576	2.07542	Dl-norleucinamide
M152T199_POS	641087	297175	-1.10921	3.75591e-05	0.000424137	2.04367	Deoxyguanosine
M298T199_2_POS	413792	95524.6	-2.11496	9.05809e-07	2.72397e-05	2.02233	(3,4,5-trihydroxy-6-methyloxan-2-yl) 2-(methylamino)benzoate
M420T445_POS	302003	676160	1.1628	0.00160905	0.00813585	2.02227	Isorhapontin
M522T466_POS	278280	599472	1.10716	1.44818e-05	0.000205603	2.00282	Raffinose
M285T150_POS	364947	46156.2	-2.98309	0.00012579	0.0011004	1.96272	His-Glu
M314T364_POS	211406	521267	1.302	3.91399e-05	0.000438186	1.94148	Isazophos
M689T501_4_POS	327884	631977	0.946688	6.21918e-05	0.000635939	1.91811	Maltotetraose
M166T160_2_POS	370476	79019.5	-2.2291	8.3309e-06	0.000135493	1.91719	Epinephrine
M129T220_POS	1.36059e+06	1.05902e+06	-0.361496	6.23377e-05	0.000636957	1.9097	4-piperidinecarboxamide
M225T399_POS	358106	33441.6	-3.42067	0.00145172	0.00749755	1.8751	Equol
M298T199_1_POS	636258	365385	-0.800195	6.05859e-06	0.000106217	1.84257	2-o-methylguanosine
M569T36_1_POS	10611.5	281297	4.72839	1.55385e-05	0.000216164	1.83744	N-stearoylsphinganine
M119T88_POS	480982	128850	-1.90029	0.00737812	0.0270754	1.81224	(3,4-dihydroxyphenyl)ethanol
M785T342_POS	9941.71	385711	5.27788	0.0241942	0.0686986	1.78834	Arachidonoylthiophosphorylcholine
M279T33_POS	568139	228345	-1.31503	0.0212304	0.0619863	1.76765	Dibutyl phthalate
M305T227_POS	547087	262085	-1.06173	0.00144162	0.00747376	1.75423	1,4-D-Xylobiose
M184T41_POS	40582.9	274922	2.76008	2.70543e-08	2.33841e-06	1.75088	1-o-hexadecyl-2-o-(n-methylcarbamoyl)-sn-glyceryl-3-phosphorylcholine
M123T230_2_POS	253755	520101	1.03536	0.000347276	0.00242511	1.74882	(+)-Carvone
M439T412_POS	48207	295526	2.61597	1.20939e-05	0.000179489	1.74875	(2r,3s,4s,5r,6r)-5-[(2s,3r,4r)-3,4-dihydroxy-4-(hydroxymethyl)oxolan-2-yl]oxy-2-(hydroxymethyl)-6-(2-phenylethoxy)oxane-3,4-diol
M513T35_1_POS	10630.7	238641	4.48854	3.10284e-08	2.57818e-06	1.73319	N-myristoylsphinganine
M522T136_POS	20761.2	345728	4.05767	0.0187616	0.0563585	1.71847	Lpc 18:1
M341T36_2_POS	78905.3	303892	1.94536	2.70978e-07	1.16377e-05	1.71123	1-stearoyl-rac-glycerol
M307T35_1_POS	309699	70856.8	-2.12789	0.000126541	0.00110557	1.69213	9z,11e,13e-octadecatrienoic acid ethyl ester
M204T43_POS	276394	45062.8	-2.61672	8.19873e-05	0.000790703	1.66986	Isopentenyladenine
M208T217_POS	265179	54156.1	-2.29177	2.64966e-09	6.13707e-07	1.66769	Oseltamivir
M303T415_POS	381665	614244	0.686505	0.00011844	0.00104609	1.66595	Arg-Gln
M329T222_POS	147379	359088	1.2848	7.18636e-08	4.42879e-06	1.66307	Phe-tyr
M550T189_POS	65619.1	275839	2.07164	1.05632e-08	1.26234e-06	1.66307	1-o-hexadecyl-2-o-(2e-butenoyl)-sn-glyceryl-3-phosphocholine
M337T79_POS	8561.56	266647	4.96091	0.00296086	0.0132415	1.64115	MG(18:2(9Z,12Z)/0:0/0:0)[rac]
M227T398_2_POS	303786	90841.3	-1.74163	0.000130483	0.00113138	1.59364	N-(aminothioxomethyl)-5-oxo-1-propyl-2-pyrrolidineacetamide
M468T199_POS	133034	351560	1.40198	0.00022835	0.00173382	1.59314	1-myristoyl-sn-glycero-3-phosphocholine
M252T138_POS	238140	24098.6	-3.30479	0.000190686	0.00151253	1.58961	Deoxyadenosine
M119T37_POS	596655	390828	-0.610361	0.000186862	0.00148959	1.56	Zerumbone
M120T40_POS	245082	63394.6	-1.95083	6.46138e-09	9.75484e-07	1.54645	(2-mercaptoethyl)guanidine
M473T125_POS	243134	18096.2	-3.748	0.00145045	0.00749662	1.5453	Sofalcone
M219T407_POS	532297	344524	-0.627628	1.26176e-05	0.000184472	1.53455	5-L-Glutamyl-L-alanine
M235T38_POS	298018	103352	-1.52783	5.40182e-05	0.000567997	1.53052	Methanone, [(3r)-3-(hydroxymethyl)-1-piperidinyl][4-[2-(4-methoxyphenyl)ethynyl]phenyl]-
M226T156_POS	225461	43927.1	-2.3597	2.79877e-06	5.94491e-05	1.52392	Pro-Gln
M72T301_2_POS	1.31238e+06	1.04811e+06	-0.324396	0.0215058	0.0626041	1.51761	1,2-diamino-2-methylpropane
M145T298_3_POS	168000	356199	1.08422	6.68103e-05	0.000672162	1.50779	N-acetylcadaverine
M846T516_POS	140195	335046	1.25692	0.00025392	0.00188323	1.50368	Maltopentaose
M348T453_POS	680520	443600	-0.617377	0.0189917	0.0568385	1.47864	Adenosine monophosphate (AMP)
M606T403_POS	274263	453136	0.724382	3.90416e-05	0.000437642	1.47	Etoposide
M299T37_1_POS	226248	66103.8	-1.7751	6.46799e-10	2.46916e-07	1.45739	Phoxim
M365T400_POS	35266.1	244323	2.79244	0.00392278	0.0165371	1.45578	Pyridaben
M881T439_2_POS	447105	662137	0.566518	0.00857703	0.0303572	1.43645	3-[(3s,5r,10s,13r,14s,17s)-14-hydroxy-3-[(2r,3s,4s,5s,6s)-3-hydroxy-4-methoxy-6-methyl-5-[(2s,3r,4s,5s,6r)-3,4,5-trihydroxy-6-[[(2r,3r,4s,5s,6r)-3,4,5-trihydroxy-6-(hydroxymethyl)oxan-2-yl]oxymethyl]oxan-2-yl]oxyoxan-2-yl]oxy-10,13-dimethyl-1,2,3,4,5,6,7,8,9,11,12,15,16,17-tetradecahydrocyclopenta[a]phenanthren-17-yl]-2h-furan-5-one
M339T52_POS	41528.2	223158	2.42591	0.00100959	0.00561959	1.4266	1,2-dioleoyl-sn-glycerol
M169T41_POS	354994	105699	-1.74783	0.0412769	0.103276	1.42347	Norharmane
M152T263_2_POS	69197.5	229211	1.72788	7.76439e-05	0.000757856	1.38576	2-Hydroxyadenine
M335T459_POS	243577	425045	0.803238	0.00311004	0.0137742	1.38409	Nicotinamide ribotide
M294T287_POS	385639	548597	0.508495	0.000266058	0.00195636	1.3801	Phe-gln
M636T183_POS	23904.2	177622	2.89348	4.83306e-06	9.07388e-05	1.37874	4-quinazolinamine, n-[1-(cyclohexylmethyl)-4-piperidinyl]-2-[hexahydro-4-(1-methylethyl)-1h-1,4-diazepin-1-yl]-6-methoxy-7-[3-(1-piperidinyl)propoxy]-
M454T177_POS	25396.9	196324	2.95052	0.000586116	0.00367472	1.37035	1-palmitoyl-2-hydroxy-sn-glycero-3-phosphoethanolamine
M811T40_POS	47137.7	188032	1.99603	2.84037e-07	1.20108e-05	1.35503	1-octadecanoyl-2-octadecenoyl-sn-glycero-3-phosphocholine
M324T453_POS	85444.1	220502	1.36774	2.24187e-09	5.43463e-07	1.3332	Cytidine 5'-monophosphate
M110T170_POS	948123	728894	-0.379365	0.0433087	0.107261	1.32124	5-aminoimidazole-4-carboxamide
M136T145_POS	182406	21147.5	-3.10859	0.00243525	0.0114107	1.31717	2-phenylacetamide
M455T412_POS	29310.5	160684	2.45473	4.8417e-07	1.73646e-05	1.29693	[3-hydroxy-1-(4-methoxy-7-oxofuro[3,2-g]chromen-9-yl)oxy-3-methylbutan-2-yl] (e)-2-methylbut-2-enoate
M201T161_POS	297889	157321	-0.921063	0.00020918	0.00162876	1.28935	Thiofanox
M116T604_POS	607921	422771	-0.52401	0.0145085	0.0459849	1.28294	L-Proline
M365T370_POS	178699	315602	0.820577	6.51968e-05	0.00066028	1.28043	Lactulose
M281T37_1_POS	423800	278733	-0.604502	0.00110949	0.00605821	1.27062	N,N-Dimethylaniline
M584T442_POS	90452.6	233091	1.36566	0.000568686	0.00358343	1.26727	UDP-D-Galactose
M127T89_POS	429305	259977	-0.723621	0.00962327	0.033246	1.26289	Thymine
M340T114_POS	13217.6	137645	3.38042	1.01929e-05	0.000157218	1.24662	N-Oleoylglycine
M87T394_POS	167274	34815.8	-2.2644	0.000227082	0.00172515	1.24414	3-hydroxybutyric acid
M811T302_POS	2545.6	150089	5.88167	0.00220969	0.0105922	1.24168	1-stearoyl-2-linoleoyl-sn-glycero-3-phospho-l-serine
M510T170_POS	181086	325209	0.844691	0.00280992	0.012728	1.23556	1-heptadecanoyl-sn-glycero-3-phosphocholine
M422T442_POS	87627.8	218043	1.31515	0.000234787	0.00177095	1.22746	Uridine 5'-diphosphate (UDP)
M707T401_POS	120727	4120.82	-4.87267	5.05575e-07	1.76984e-05	1.22066	3.alpha.-galactobiose
M164T70_POS	210208	78786.1	-1.4158	0.00101071	0.00562356	1.21329	Dimethylaminopurine
M211T37_POS	155218	38117.4	-2.02577	4.46615e-06	8.54851e-05	1.21292	1-acetyl-beta-carboline
M342T295_POS	193191	331742	0.780029	0.00290564	0.0130455	1.20743	His-Trp
M102T89_POS	224398	385322	0.780005	0.0186656	0.0561316	1.19523	L-.alpha.-Amino-.gamma.-butyrolactone
M266T243_1_POS	133465	25466.7	-2.38978	2.99844e-07	1.24119e-05	1.18646	Cytidine
M362T65_POS	292352	141509	-1.04681	0.012452	0.0408518	1.18632	S-1 methanandamide
M103T259_2_POS	925588	1.09611e+06	0.243956	0.0333795	0.0877134	1.18376	Phenylacetaldehyde
M295T39_POS	144513	32862.3	-2.13669	2.81583e-05	0.000338564	1.18205	13-keto-9z,11e-octadecadienoic acid
M303T294_POS	211078	344245	0.705661	0.00324434	0.0142223	1.18155	His-Phe
M424T36_2_POS	60987	170107	1.47987	1.24112e-05	0.000182828	1.17093	Linoleoylcarnitine
M489T103_POS	173392	29857.5	-2.53788	0.00568453	0.0220685	1.17055	Agnuside
M489T124_POS	119647	15077.7	-2.9883	5.20818e-07	1.79944e-05	1.15459	5-azacytidine
M256T37_3_POS	241594	366589	0.601582	0.0013973	0.00727665	1.15166	N-palmitoyl-d-sphingosine
M642T35_1_POS	16512.1	115754	2.80946	5.17126e-09	8.50444e-07	1.14672	1-linoleoyl-2-oleoyl-rac-glycerol
M243T228_1_POS	422917	288750	-0.550553	0.00950285	0.0329542	1.13867	Ile-Glu
M467T34_1_POS	19891	118160	2.57055	4.97164e-09	8.34748e-07	1.13792	Cimicifugoside h 2
M284T263_POS	43222.8	151423	1.80872	0.000139707	0.00119551	1.1325	His-Lys
M675T222_1_POS	140257	41705.9	-1.74974	2.14312e-06	4.8844e-05	1.11919	Blood group h disaccharide
M533T418_POS	23298.9	139236	2.5792	0.0017439	0.00870813	1.11601	3-pyridineacetonitrile, .alpha.-[(3,4-dimethoxyphenyl)methylene]-, (.alpha.z)-
M321T36_3_POS	25509.7	132491	2.37677	0.000285475	0.00207691	1.11409	Cis-13-docosenoic acid
M345T486_POS	179000	290657	0.699357	0.00116132	0.00628348	1.10291	Thiamine monophosphate
M297T38_1_POS	217085	97234.2	-1.15872	0.0033061	0.0144608	1.09902	Aflatoxin b2
M260T288_POS	185437	307543	0.729856	0.00700925	0.0260135	1.09656	Primaquine
M216T103_POS	107721	18784.5	-2.51969	1.36523e-06	3.60814e-05	1.06534	Kinetin
M529T298_2_POS	169390	305473	0.850698	0.0295308	0.0801583	1.06302	((4r)-4-((3r,5r,9s,10s,12s,13r,14s,17r)-3,12-dihydroxy-10,13-dimethylhexadecahydro-1h-cyclopenta[a]phenanthren-17-yl)pentanoyl)glycylglycine
M166T187_POS	458562	603758	0.396852	0.0388893	0.0986262	1.063	7-methylguanine
M524T221_POS	2522.36	88406.2	5.1313	1.09825e-06	3.09579e-05	1.0528	1-Stearoyl-sn-glycerol 3-phosphocholine
M152T259_POS	47435.7	179874	1.92294	0.0298357	0.0807945	1.0515	Guanine
M705T501_POS	104737	203249	0.956478	0.000644291	0.00395643	1.05124	Laminaritetraose
M427T471_POS	59032.2	161008	1.44755	0.00112302	0.00611716	1.04929	L-cysteine-glutathione disulfide
M135T37_2_POS	243477	149025	-0.708232	0.000384653	0.00261697	1.04791	3,4-dimethylbenzaldehyde
M751T244_POS	107996	20301.5	-2.41133	1.68683e-05	0.000229526	1.04095	G0f
M336T204_POS	89685.4	6568.23	-3.7713	7.08088e-07	2.27972e-05	1.03809	Bromodiphenhydramine
M311T113_POS	2806.2	103217	5.20092	0.00159932	0.0081008	1.03706	Methoprene (S)
M255T54_POS	91795.4	5849.66	-3.972	1.74849e-05	0.000235122	1.02937	Chrysophanol
M240T163_POS	90244.5	7797.06	-3.53284	2.61108e-06	5.6689e-05	1.02659	N-benzoylaminopurine
M173T246_POS	35849.5	135766	1.9211	0.00284787	0.012866	1.02372	L-Isoleucine
M300T38_POS	92270.9	179273	0.95821	9.06048e-05	0.000856383	1.01611	Sphingosine
M179T48_POS	135048	51697.6	-1.3853	2.18183e-05	0.000279971	1.01554	Mexiletine
M335T243_POS	101172	19434.1	-2.38015	1.70296e-05	0.000230806	1.01546	Benzyl butyl phthalate
M667T501_POS	68789.2	161681	1.2329	0.00106653	0.00586996	1.0083	Stachyose
M277T467_POS	204986	299478	0.546924	0.00249167	0.0115779	1.00124	Met-Lys
Table S2 KEGG pathway enrichment analysis of differentially accumulated metabolites
KEGG_A_class	KEGG_B_class	Pathway	Number of DAMs	Number of all metabolites(524)	P value	Qvalue	Pathway ID	metabolites	K_IDs
Cit-vs-Cit-Gluc
Metabolism	Lipid metabolism	Biosynthesis of unsaturated fatty acids	12	16	6.90678e-05	0.00552542	ko01040	M321T36_3_POS(Cis-13-docosenoic acid);M277T106_NEG(alpha-Linolenic acid);M311T69_NEG(Arachidic acid);M339T106_NEG(Behenic acid);M327T105_NEG(Cis-4,7,10,13,16,19-docosahexaenoic acid);M309T40_NEG(Eicosenoic acid);M367T36_4_NEG(Lignoceric acid);M277T44_NEG(Linolenic acid);M283T107_NEG(Octadecanoic acid);M281T71_NEG(Oleic acid);M255T46_NEG(Palmitic acid);M283T70_NEG(Stearic acid)	C08316+C06427+C06425+C08281+C06429+C16526+C08320+C06427+C01530+C00712+C00249+C01530
Metabolism	Lipid metabolism	Glycerophospholipid metabolism	17	29	0.000233361	0.00933444	ko00564	M785T108_POS(1-palmitoyl-2-stearoyl-sn-glycero-3-phosphocholine);M146T375_POS(Acetylcholine);M104T298_POS(Choline);M489T439_2_POS(Cytidine 5'-diphosphocholine);M70T311_2_POS(Diethanolamine);M258T384_POS(Glycerophosphocholine);M757T41_1_POS(PC(16:0/16:0));M367T467_POS(Phosphocholine);M769T40_NEG(1-myristoyl-2-stearoyl-sn-glycero-3-phosphocholine);M777T74_NEG(1-oleoyl-2-myristoyl-sn-glycero-3-phosp…	C00157+C01996+C00114+C00307+C06772+C00670+C00157+C00588+C00157+C00157+C00157+C00157+C00416+C04230+C00416+C00350+C00588
Metabolism	Lipid metabolism	alpha-Linolenic acid metabolism	8	10	0.000668823	0.0178353	ko00592	M785T108_POS(1-palmitoyl-2-stearoyl-sn-glycero-3-phosphocholine);M757T41_1_POS(PC(16:0/16:0));M769T40_NEG(1-myristoyl-2-stearoyl-sn-glycero-3-phosphocholine);M777T74_NEG(1-oleoyl-2-myristoyl-sn-glycero-3-phosphocholine);M817T156_2_NEG(1-palmitoyl-2-arachidonoyl-sn-glycero-3-phosphocholine);M793T154_NEG(1-palmitoyl-2-linoleoyl-sn-glycero-3-phosphocholine);M277T106_NEG(alpha-Linolenic acid);M277T44…	C00157+C00157+C00157+C00157+C00157+C00157+C06427+C06427
Metabolism	Nucleotide metabolism	Pyrimidine metabolism	13	30	0.0360919	0.593284	ko00240	M266T243_1_POS(Cytidine);M324T453_POS(Cytidine 5'-monophosphate);M169T373_POS(L-Glutamine);M127T89_POS(Thymine);M405T442_2_POS(Uridine 5'-diphosphate);M422T442_POS(Uridine 5'-diphosphate (UDP));M227T111_NEG(Ile-Pro);M117T387_2_NEG(Methylmalonic acid);M243T159_NEG(Pseudouridine);M565T437_NEG(Udp-D-Glucose);M111T83_2_NEG(Uracil);M323T433_NEG(Uridine 5'-monophosphate);M323T459_NEG(Uridine 5'-monopho…	C00475+C00055+C00064+C00178+C00015+C00015+C00526+C02170+C02067+C00029+C00106+C00105+C00105
Metabolism	Lipid metabolism	Fatty acid biosynthesis	5	8	0.0370803	0.593284	ko00061	M171T51_NEG(Capric acid);M283T107_NEG(Octadecanoic acid);M281T71_NEG(Oleic acid);M255T46_NEG(Palmitic acid);M283T70_NEG(Stearic acid)	C01571+C01530+C00712+C00249+C01530
Environmental Information Processing	Membrane transport	ABC transporters	20	54	0.0605936	0.737823	ko02010	M305T227_POS(1,4-D-Xylobiose);M118T273_2_POS(Betaine);M104T298_POS(Choline);M116T311_2_POS(DL-Proline);M118T301_POS(DL-Valine);M325T401_POS(Glutathione);M175T607_POS(L-Arginine);M169T373_POS(L-Glutamine);M116T604_POS(L-Proline);M522T466_POS(Raffinose);M341T367_NEG(α,α-Trehalose);M239T392_2_NEG(D-Mannose);M146T395_2_NEG(Glutamic acid);M74T363_2_NEG(Glycine);M306T399_NEG(L-glutathione, reduced);M16…	C01630+C00719+C00114+C00148+C00183+C00051+C00062+C00064+C00148+C00492+C01083+C00159+C00025+C00037+C00051+C00079+C00137+C00089+C01083+C00379
Metabolism	Lipid metabolism	Linoleic acid metabolism	6	12	0.074886	0.737823	ko00591	M785T108_POS(1-palmitoyl-2-stearoyl-sn-glycero-3-phosphocholine);M757T41_1_POS(PC(16:0/16:0));M769T40_NEG(1-myristoyl-2-stearoyl-sn-glycero-3-phosphocholine);M777T74_NEG(1-oleoyl-2-myristoyl-sn-glycero-3-phosphocholine);M817T156_2_NEG(1-palmitoyl-2-arachidonoyl-sn-glycero-3-phosphocholine);M793T154_NEG(1-palmitoyl-2-linoleoyl-sn-glycero-3-phosphocholine)	C00157+C00157+C00157+C00157+C00157+C00157
Genetic Information Processing	Translation	Aminoacyl-tRNA biosynthesis	11	27	0.0818899	0.737823	ko00970	M116T311_2_POS(DL-Proline);M118T301_POS(DL-Valine);M175T607_POS(L-Arginine);M169T373_POS(L-Glutamine);M150T285_POS(L-methionine);M116T604_POS(L-Proline);M180T301_2_NEG(DL-tyrosine);M146T395_2_NEG(Glutamic acid);M74T363_2_NEG(Glycine);M153T244_NEG(L-Asparagine);M164T299_NEG(L-Phenylalanine)	C00148+C00183+C00062+C00064+C00073+C00148+C00082+C00025+C00037+C00152+C00079
Metabolism	Amino acid metabolism	Phenylalanine metabolism	10	24	0.0830051	0.737823	ko00360	M136T145_POS(2-phenylacetamide);M103T259_2_POS(Phenylacetaldehyde);M107T48_NEG(3-hydroxyphenylacetic acid);M149T102_2_NEG(3-Phenylpropanoic acid);M121T110_NEG(Benzoic acid);M180T301_2_NEG(DL-tyrosine);M164T299_NEG(L-Phenylalanine);M206T187_NEG(N-Acetyl-L-Phenylalanine);M137T37_NEG(Salicylic acid);M117T106_2_NEG(Succinate)	C02505+C00601+C05593+C05629+C00180+C00082+C00079+C03519+C00805+C00042
Environmental Information Processing	Signal transduction	Phosphatidylinositol signaling system	3	5	0.125853	0.914716	ko04070	M673T104_NEG(1-Palmitoyl-2-oleoyl-sn-glycero-3-phosphate);M699T105_NEG(1-stearoyl-2-linoleoyl-sn-glycero-3-phosphate);M179T392_NEG(Myo-inositol)	C00416+C00416+C00137
Metabolism	Carbohydrate metabolism	Ascorbate and aldarate metabolism	4	8	0.143208	0.914716	ko00053	M195T373_NEG(L-gulono-1,4-lactone);M195T461_NEG(L-Threonate);M179T392_NEG(Myo-inositol);M565T437_NEG(Udp-D-Glucose)	C01040+C01620+C00137+C00029
Metabolism	Metabolism of other amino acids	D-Arginine and D-ornithine metabolism	2	3	0.179989	0.914716	ko00472	M175T537_2_POS(DL-Arginine);M175T607_POS(L-Arginine)	C00792+C00062
Metabolism	Metabolism of other amino acids	Glutathione metabolism	6	15	0.195347	0.914716	ko00480	M219T407_POS(5-L-Glutamyl-L-alanine);M325T401_POS(Glutathione);M613T492_POS(Glutathione, oxidized);M146T395_2_NEG(Glutamic acid);M74T363_2_NEG(Glycine);M306T399_NEG(L-glutathione, reduced)	C03740+C00051+C00127+C00025+C00037+C00051
Metabolism	Lipid metabolism	Cutin, suberine and wax biosynthesis	3	6	0.202925	0.914716	ko00073	M339T106_NEG(Behenic acid);M281T71_NEG(Oleic acid);M255T46_NEG(Palmitic acid)	C08281+C00712+C00249
Metabolism	Biosynthesis of other secondary metabolites	Carbapenem biosynthesis	3	6	0.202925	0.914716	ko00332	M116T311_2_POS(DL-Proline);M116T604_POS(L-Proline);M146T395_2_NEG(Glutamic acid)	C00148+C00148+C00025
Gluc-vs-Cit-Gluc
Environmental Information Processing	Membrane transport	ABC transporters	24	54	0.00534974	0.32485	ko02010	M305T227_POS(1,4-D-Xylobiose);M118T273_2_POS(Betaine);M104T298_POS(Choline);M148T398_2_POS(DL-Glutamic acid);M132T296_POS(DL-Isoleucine);M116T311_2_POS(DL-Proline);M118T301_POS(DL-Valine);M156T423_POS(L-Histidine);M222T259_POS(N-Acetyl-D-glucosamine);M320T402_POS(Norfloxacin);M522T466_POS(Raffinose);M265T343_POS(Thiamine);M260T147_NEG(D-Biotin);M181T334_NEG(D-Mannitol);M239T392_2_NEG(D-Mannose);M…	C01630+C00719+C00114+C00025+C00407+C00148+C00183+C00135+C00140+C06687+C00492+C00378+C00120+C00392+C00159+C00794+C00031+C00025+C00093+C00037+C00079+C00183+C00137+C00379
Metabolism	Metabolism of other amino acids	beta-Alanine metabolism	9	15	0.00909199	0.32485	ko00410	M104T373_2_POS(.gamma.-aminobutyric acid);M241T412_POS(Anserine);M227T418_POS(L-carnosine);M156T423_POS(L-Histidine);M113T375_NEG(Dihydrouracil);M239T410_NEG(L-Anserine);M218T278_1_NEG(Pantothenate);M437T278_2_NEG(Pantothenic acid);M111T83_2_NEG(Uracil)	C00334+C01262+C00386+C00135+C00429+C01262+C00864+C00864+C00106
Metabolism	Amino acid metabolism	Histidine metabolism	10	18	0.0121819	0.32485	ko00340	M241T412_POS(Anserine);M111T71_POS(D-erythro-imidazolylglycerol phosphate);M148T398_2_POS(DL-Glutamic acid);M142T366_POS(Histidinol);M227T418_POS(L-carnosine);M156T423_POS(L-Histidine);M154T149_POS(N-acetylhistamine);M137T41_NEG(4-imidazoleacrylic acid);M146T395_2_NEG(Glutamic acid);M239T410_NEG(L-Anserine)	C01262+C04666+C00025+C00860+C00386+C00135+C05135+C00785+C00025+C01262
Metabolism	Metabolism of cofactors and vitamins	Pantothenate and CoA biosynthesis	7	12	0.0264896	0.450706	ko00770	M118T301_POS(DL-Valine);M113T375_NEG(Dihydrouracil);M116T333_NEG(L-Valine);M277T45_NEG(Pantetheine);M218T278_1_NEG(Pantothenate);M437T278_2_NEG(Pantothenic acid);M111T83_2_NEG(Uracil)	C00183+C00429+C00183+C00831+C00864+C00864+C00106
Metabolism	Lipid metabolism	Glycerophospholipid metabolism	13	29	0.0373876	0.450706	ko00564	M785T108_POS(1-palmitoyl-2-stearoyl-sn-glycero-3-phosphocholine);M146T375_POS(Acetylcholine);M104T298_POS(Choline);M489T439_2_POS(Cytidine 5'-diphosphocholine);M70T311_2_POS(Diethanolamine);M258T384_POS(Glycerophosphocholine);M769T40_NEG(1-myristoyl-2-stearoyl-sn-glycero-3-phosphocholine);M793T154_NEG(1-palmitoyl-2-linoleoyl-sn-glycero-3-phosphocholine);M673T104_NEG(1-Palmitoyl-2-oleoyl-sn-glycer…	C00157+C01996+C00114+C00307+C06772+C00670+C00157+C00157+C00416+C00416+C00350+C00093+C00588
Metabolism	Global and overview maps	2-Oxocarboxylic acid metabolism	13	29	0.0373876	0.450706	ko01210	M148T398_2_POS(DL-Glutamic acid);M132T296_POS(DL-Isoleucine);M118T301_POS(DL-Valine);M150T285_POS(L-methionine);M115T204_2_POS(N-.alpha.-acetyl-l-ornithine);M213T241_POS(N2-Acetyl-L-ornithine);M129T392_2_NEG(Citraconic acid);M180T301_2_NEG(DL-tyrosine);M146T395_2_NEG(Glutamic acid);M205T451_NEG(Homocitrate);M164T299_NEG(L-Phenylalanine);M116T333_NEG(L-Valine);M188T386_NEG(N-acetyl-l-glutamate)	C00025+C00407+C00183+C00073+C00437+C00437+C02226+C00082+C00025+C01251+C00079+C00183+C00624
Metabolism	Lipid metabolism	Fatty acid biosynthesis	5	8	0.044097	0.450706	ko00061	M171T51_NEG(Capric acid);M253T45_NEG(cis-9-Palmitoleic acid);M227T71_NEG(Myristic acid);M281T71_NEG(Oleic acid);M283T70_NEG(Stearic acid)	C01571+C08362+C06424+C00712+C01530
Metabolism	Global and overview maps	Biosynthesis of amino acids	23	60	0.0477975	0.450706	ko01230	M111T71_POS(D-erythro-imidazolylglycerol phosphate);M148T398_2_POS(DL-Glutamic acid);M132T296_POS(DL-Isoleucine);M116T311_2_POS(DL-Proline);M118T301_POS(DL-Valine);M142T366_POS(Histidinol);M156T423_POS(L-Histidine);M150T285_POS(L-methionine);M115T204_2_POS(N-.alpha.-acetyl-l-ornithine);M213T241_POS(N2-Acetyl-L-ornithine);M399T518_POS(S-Adenosylmethionine);M277T447_POS(Saccharopine);M185T456_NEG(2…	C04666+C00025+C00407+C00148+C00183+C00860+C00135+C00073+C00437+C00437+C00019+C00449+C00197+C00108+C00082+C00025+C00037+C01251+C00079+C00449+C00183+C00624+C00074
Metabolism	Lipid metabolism	Biosynthesis of unsaturated fatty acids	8	16	0.0511277	0.450706	ko01040	M277T106_NEG(alpha-Linolenic acid);M311T69_NEG(Arachidic acid);M339T106_NEG(Behenic acid);M327T105_NEG(Cis-4,7,10,13,16,19-docosahexaenoic acid);M279T41_NEG(Linoleic acid);M277T44_NEG(Linolenic acid);M281T71_NEG(Oleic acid);M283T70_NEG(Stearic acid)	C06427+C06425+C08281+C06429+C01595+C06427+C00712+C01530
Metabolism	Biosynthesis of other secondary metabolites	Carbapenem biosynthesis	4	6	0.0563383	0.450706	ko00332	M148T398_2_POS(DL-Glutamic acid);M116T311_2_POS(DL-Proline);M146T395_2_NEG(Glutamic acid);M277T45_NEG(Pantetheine)	C00025+C00148+C00025+C00831
Metabolism	Nucleotide metabolism	Pyrimidine metabolism	12	30	0.105244	0.705367	ko00240	M324T453_POS(Cytidine 5'-monophosphate);M127T89_POS(Thymine);M245T154_POS(Uridine);M405T442_2_POS(Uridine 5'-diphosphate);M422T442_POS(Uridine 5'-diphosphate (UDP));M113T375_NEG(Dihydrouracil);M227T111_NEG(Ile-Pro);M235T229_NEG(N-carbamoyl-L-aspartate);M243T159_NEG(Pseudouridine);M241T83_NEG(Thymidine);M565T437_NEG(Udp-D-Glucose);M111T83_2_NEG(Uracil)	C00055+C00178+C00299+C00015+C00015+C00429+C00526+C00438+C02067+C00214+C00029+C00106
Genetic Information Processing	Translation	Aminoacyl-tRNA biosynthesis	11	27	0.105805	0.705367	ko00970	M148T398_2_POS(DL-Glutamic acid);M132T296_POS(DL-Isoleucine);M116T311_2_POS(DL-Proline);M118T301_POS(DL-Valine);M156T423_POS(L-Histidine);M150T285_POS(L-methionine);M180T301_2_NEG(DL-tyrosine);M146T395_2_NEG(Glutamic acid);M74T363_2_NEG(Glycine);M164T299_NEG(L-Phenylalanine);M116T333_NEG(L-Valine)	C00025+C00407+C00148+C00183+C00135+C00073+C00082+C00025+C00037+C00079+C00183
Metabolism	Lipid metabolism	alpha-Linolenic acid metabolism	5	10	0.119666	0.736405	ko00592	M785T108_POS(1-palmitoyl-2-stearoyl-sn-glycero-3-phosphocholine);M769T40_NEG(1-myristoyl-2-stearoyl-sn-glycero-3-phosphocholine);M793T154_NEG(1-palmitoyl-2-linoleoyl-sn-glycero-3-phosphocholine);M277T106_NEG(alpha-Linolenic acid);M277T44_NEG(Linolenic acid)	C00157+C00157+C00157+C06427+C06427
Environmental Information Processing	Signal transduction	Phosphatidylinositol signaling system	3	5	0.139613	0.739553	ko04070	M673T104_NEG(1-Palmitoyl-2-oleoyl-sn-glycero-3-phosphate);M699T105_NEG(1-stearoyl-2-linoleoyl-sn-glycero-3-phosphate);M179T392_NEG(Myo-inositol)	C00416+C00416+C00137
Metabolism	Amino acid metabolism	Glycine, serine and threonine metabolism	9	23	0.170234	0.739553	ko00260	M118T273_2_POS(Betaine);M104T298_POS(Choline);M185T456_NEG(2-phosphoglycerate);M130T256_2_NEG(Creatine);M102T371_2_NEG(Dimethylglycine);M104T375_2_NEG(DL-serine);M105T305_NEG(Glyceric acid);M74T363_2_NEG(Glycine);M71T151_NEG(Pyruvaldehyde)	C00719+C00114+C00197+C00300+C01026+C00740+C00258+C00037+C00546
Gluc-vs-Cit
Environmental Information Processing	Membrane transport	ABC transporters	25	54	0.00739626	0.591701	ko02010	M305T227_POS(1,4-D-Xylobiose);M118T273_2_POS(Betaine);M148T398_2_POS(DL-Glutamic acid);M132T296_POS(DL-Isoleucine);M116T311_2_POS(DL-Proline);M118T301_POS(DL-Valine);M325T401_POS(Glutathione);M175T607_POS(L-Arginine);M169T373_POS(L-Glutamine);M116T604_POS(L-Proline);M222T259_POS(N-Acetyl-D-glucosamine);M320T402_POS(Norfloxacin);M265T343_POS(Thiamine);M341T367_NEG(α,α-Trehalose);M260T147_NEG(D-Bio…	C01630+C00719+C00025+C00407+C00148+C00183+C00051+C00062+C00064+C00148+C00140+C06687+C00378+C01083+C00120+C00392+C00794+C00031+C00093+C00037+C00079+C00183+C00089+C01083+C00379
Metabolism	Lipid metabolism	Biosynthesis of unsaturated fatty acids	9	16	0.0268043	0.902564	ko01040	M277T106_NEG(alpha-Linolenic acid);M311T69_NEG(Arachidic acid);M339T106_NEG(Behenic acid);M309T40_NEG(Eicosenoic acid);M279T41_NEG(Linoleic acid);M277T44_NEG(Linolenic acid);M283T107_NEG(Octadecanoic acid);M281T71_NEG(Oleic acid);M283T70_NEG(Stearic acid)	C06427+C06425+C08281+C16526+C01595+C06427+C01530+C00712+C01530
Metabolism	Lipid metabolism	Fatty acid biosynthesis	5	8	0.0607692	0.902564	ko00061	M253T45_NEG(cis-9-Palmitoleic acid);M227T71_NEG(Myristic acid);M283T107_NEG(Octadecanoic acid);M281T71_NEG(Oleic acid);M283T70_NEG(Stearic acid)	C08362+C06424+C01530+C00712+C01530
Metabolism	Biosynthesis of other secondary metabolites	Carbapenem biosynthesis	4	6	0.0736292	0.902564	ko00332	M148T398_2_POS(DL-Glutamic acid);M116T311_2_POS(DL-Proline);M116T604_POS(L-Proline);M277T45_NEG(Pantetheine)	C00025+C00148+C00148+C00831
Human Diseases	Drug resistance: antimicrobial	Vancomycin resistance	4	6	0.0736292	0.902564	ko01502	M88T346_2_NEG(Alanine);M104T375_2_NEG(DL-serine);M74T363_2_NEG(Glycine);M606T426_NEG(Udp-n-acetylglucosamine)	C00133+C00740+C00037+C00043
Metabolism	Global and overview maps	Biosynthesis of antibiotics	37	102	0.100695	0.902564	ko01130	M164T110_POS(1-deoxynojirimycin);M348T426_POS(Adenosine 5'-monophosphate);M348T453_POS(Adenosine monophosphate (AMP));M148T398_2_POS(DL-Glutamic acid);M132T296_POS(DL-Isoleucine);M116T311_2_POS(DL-Proline);M118T301_POS(DL-Valine);M175T607_POS(L-Arginine);M116T604_POS(L-Proline);M213T241_POS(N2-Acetyl-L-ornithine);M399T518_POS(S-Adenosylmethionine);M277T447_POS(Saccharopine);M185T456_NEG(2-phospho…	C16843+C00020+C00020+C00025+C00407+C00148+C00183+C00062+C00148+C00437+C00019+C00449+C00197+C00224+C00267+C00108+C00257+C00275+C00082+C05437+C00031+C00258+C00037+C01251+C00352+C00149+C00079+C00449+C00183+C00418+C00357+C00624+C00831+C00074+C00805+C00029+C00043
Metabolism	Global and overview maps	Biosynthesis of amino acids	23	60	0.107806	0.902564	ko01230	M111T71_POS(D-erythro-imidazolylglycerol phosphate);M148T398_2_POS(DL-Glutamic acid);M132T296_POS(DL-Isoleucine);M116T311_2_POS(DL-Proline);M118T301_POS(DL-Valine);M142T366_POS(Histidinol);M175T607_POS(L-Arginine);M169T373_POS(L-Glutamine);M116T604_POS(L-Proline);M213T241_POS(N2-Acetyl-L-ornithine);M399T518_POS(S-Adenosylmethionine);M277T447_POS(Saccharopine);M185T456_NEG(2-phosphoglycerate);M136…	C04666+C00025+C00407+C00148+C00183+C00860+C00062+C00064+C00148+C00437+C00019+C00449+C00197+C00108+C00082+C00037+C01251+C00079+C00449+C00183+C00624+C00074+C00021
Metabolism	Metabolism of cofactors and vitamins	Pantothenate and CoA biosynthesis	6	12	0.12388	0.902564	ko00770	M118T301_POS(DL-Valine);M116T333_NEG(L-Valine);M277T45_NEG(Pantetheine);M218T278_1_NEG(Pantothenate);M437T278_2_NEG(Pantothenic acid);M111T83_2_NEG(Uracil)	C00183+C00183+C00831+C00864+C00864+C00106
Metabolism	Metabolism of cofactors and vitamins	Ubiquinone and other terpenoid-quinone biosynthesis	4	7	0.131569	0.902564	ko00130	M411T209_POS(.beta.-tocotrienol);M149T259_2_POS(Trans-cinnamic acid);M180T301_2_NEG(DL-tyrosine);M181T285_1_NEG(Hydroxyphenyllactic acid)	C14154+C00423+C00082+C03672
Metabolism	Metabolism of other amino acids	beta-Alanine metabolism	7	15	0.138178	0.902564	ko00410	M104T373_2_POS(.gamma.-aminobutyric acid);M241T412_POS(Anserine);M227T418_POS(L-carnosine);M239T410_NEG(L-Anserine);M218T278_1_NEG(Pantothenate);M437T278_2_NEG(Pantothenic acid);M111T83_2_NEG(Uracil)	C00334+C01262+C00386+C01262+C00864+C00864+C00106
Metabolism	Amino acid metabolism	Histidine metabolism	8	18	0.148526	0.902564	ko00340	M241T412_POS(Anserine);M111T71_POS(D-erythro-imidazolylglycerol phosphate);M148T398_2_POS(DL-Glutamic acid);M142T366_POS(Histidinol);M227T418_POS(L-carnosine);M154T149_POS(N-acetylhistamine);M137T41_NEG(4-imidazoleacrylic acid);M239T410_NEG(L-Anserine)	C01262+C04666+C00025+C00860+C00386+C05135+C00785+C01262
Genetic Information Processing	Translation	Aminoacyl-tRNA biosynthesis	11	27	0.16599	0.902564	ko00970	M148T398_2_POS(DL-Glutamic acid);M132T296_POS(DL-Isoleucine);M116T311_2_POS(DL-Proline);M118T301_POS(DL-Valine);M175T607_POS(L-Arginine);M169T373_POS(L-Glutamine);M116T604_POS(L-Proline);M180T301_2_NEG(DL-tyrosine);M74T363_2_NEG(Glycine);M164T299_NEG(L-Phenylalanine);M116T333_NEG(L-Valine)	C00025+C00407+C00148+C00183+C00062+C00064+C00148+C00082+C00037+C00079+C00183
Metabolism	Nucleotide metabolism	Pyrimidine metabolism	12	30	0.16907	0.902564	ko00240	M324T453_POS(Cytidine 5'-monophosphate);M169T373_POS(L-Glutamine);M127T89_POS(Thymine);M245T154_POS(Uridine);M405T442_2_POS(Uridine 5'-diphosphate);M227T111_NEG(Ile-Pro);M117T387_2_NEG(Methylmalonic acid);M235T229_NEG(N-carbamoyl-L-aspartate);M243T159_NEG(Pseudouridine);M241T83_NEG(Thymidine);M565T437_NEG(Udp-D-Glucose);M111T83_2_NEG(Uracil)	C00055+C00064+C00178+C00299+C00015+C00526+C02170+C00438+C02067+C00214+C00029+C00106
Metabolism	Carbohydrate metabolism	Starch and sucrose metabolism	6	13	0.173839	0.902564	ko00500	M421T484_NEG(.alpha.,.alpha.'-trehalose 6-phosphate);M341T367_NEG(α,α-Trehalose);M179T367_NEG(Glucose);M683T399_NEG(Sucrose);M341T398_2_NEG(Trehalose);M565T437_NEG(Udp-D-Glucose)	C00689+C01083+C00031+C00089+C01083+C00029
Metabolism	Metabolism of cofactors and vitamins	Thiamine metabolism	6	13	0.173839	0.902564	ko00730	M144T343_POS(5-(2-hydroxyethyl)-4-methylthiazole);M664T433_POS(NAD+);M265T343_POS(Thiamine);M662T428_NEG(.beta.-nicotinamide adenine dinucleotide(NAD));M180T301_2_NEG(DL-tyrosine);M74T363_2_NEG(Glycine)	C04294+C00003+C00378+C00003+C00082+C00037
Table S3 The differentially accumulated metabolites in top enriched pathways
id	MS2_name	HMDB	CAS	C_ID	Class	Cit-Gluc-1	Cit-Gluc-2	Cit-Gluc-3	Cit-Gluc-4	Cit-Gluc-5	Cit-Gluc-6	Cit-1	Cit-2	Cit-3	Cit-4	Cit-5	Cit-6	Gluc-1	Gluc-2	Gluc-3	Gluc-4	Gluc-5	Gluc-6	Cit-Gluc	Cit-vs-Cit-Gluc-log2fc	Cit-vs-Cit-Gluc-pvalue	Cit-vs-Cit-Gluc-vip	Gluc-vs-Cit-Gluc-log2fc	Gluc-vs-Cit-Gluc-pvalue	Gluc-vs-Cit-Gluc-vip	Gluc-vs-Cit-log2fc	Gluc-vs-Cit-pvalue	Gluc-vs-Cit-vip	Pathway	KEGG_A_class	KEGG_B_class
Biosynthesis of unsaturated fatty acid
M277T106_NEG	alpha-Linolenic acid	HMDB0001388	463-40-1	C06427	Fatty Acyls	468671	246367	178864	116772	584315	310819	68543.5	58412.9	150204	42980	52584.9	57029.6	2.05824e+06	3.09791e+06	6.06984e+06	3.32542e+06	1.912e+06	3.75943e+06	317635	2.14882	0.0079722	1.44284	-3.40751	0.000599428	5.19507	-5.55633	0.000319831	5.09257	ko01100//Metabolic pathways;ko01110//Biosynthesis of secondary metabolites;ko01040//Biosynthesis of unsaturated fatty acids;ko00592//alpha-Linolenic acid metabolism	Metabolism	Global and overview maps;Lipid metabolism
M311T69_NEG	Arachidic acid	HMDB0002212	506-30-9	C06425	Fatty Acyls	1.086e+06	897982	846436	1.00397e+06	414348	1.05218e+06	38576.9	30237.6	44418.7	53132.4	34223.6	33385.9	232578	385271	632724	148097	40695.3	89798.2	883486	4.50181	7.98e-06	3.04513	1.7935	0.00092088	2.34666	-2.70832	0.038093	1.11012	ko01040//Biosynthesis of unsaturated fatty acids	Metabolism	Lipid metabolism
M339T106_NEG	Behenic acid	HMDB0000944	112-85-6	C08281	Fatty Acyls	1.01151e+06	1.04344e+06	1.06134e+06	904592	361901	942141	21072.9	19531.4	27176.6	24309	25664.6	897.511	135281	358659	522612	113041	36050.2	97690.8	887488	5.48795	1.13e-05	3.07472	2.07553	0.000459457	2.46706	-3.41243	0.0327814	1.0473	ko01040//Biosynthesis of unsaturated fatty acids;ko00073//Cutin, suberine and wax biosynthesis	Metabolism	Lipid metabolism
M309T40_NEG	Eicosenoic acid	--	--	C16526	--	764928	274802	552294	528733	475079	397470	166683	261561	232507	224122	201120	169342	2.00271e+06	2.05364e+06	1.58762e+06	336792	243129	406574	498884	1.25367	0.00182283	1.63641	-1.14737	0.123415	1.85911	-2.40104	0.029957	2.40378	ko01040//Biosynthesis of unsaturated fatty acids	Metabolism	Lipid metabolism
M279T41_NEG	Linoleic acid	HMDB0006270	506-21-8	C01595	Fatty Acyls	1.55987e+07	3.88281e+06	8.33317e+06	5.44185e+06	2.15934e+07	6.1137e+06	1.25606e+07	1.4226e+07	1.18602e+07	8.53531e+06	9.85916e+06	1.17232e+07	1.64385e+08	1.48299e+08	1.20246e+08	1.1242e+08	1.016e+08	9.02742e+07	1.01606e+07	-0.173715	0.669263	1.51143	-3.59608	2.59e-06	34.0544	-3.42237	2.26e-06	32.0374	ko01100//Metabolic pathways;ko01040//Biosynthesis of unsaturated fatty acids;ko00591//Linoleic acid metabolism	Metabolism	Global and overview maps;Lipid metabolism
M277T106_NEG	alpha-Linolenic acid	HMDB0001388	463-40-1	C06427	Fatty Acyls	468671	246367	178864	116772	584315	310819	68543.5	58412.9	150204	42980	52584.9	57029.6	2.05824e+06	3.09791e+06	6.06984e+06	3.32542e+06	1.912e+06	3.75943e+06	317635	2.14882	0.0079722	1.44284	-3.40751	0.000599428	5.19507	-5.55633	0.000319831	5.09257	ko01100//Metabolic pathways;ko01110//Biosynthesis of secondary metabolites;ko01040//Biosynthesis of unsaturated fatty acids;ko00592//alpha-Linolenic acid metabolism	Metabolism	Global and overview maps;Lipid metabolism
M283T107_NEG	Octadecanoic acid	HMDB0000827	1957-11-04	C01530	Fatty Acyls	7.72382e+07	1.59638e+07	3.12297e+07	2.26334e+07	1.76732e+07	3.5127e+07	1.61092e+06	1.06178e+06	3.31667e+06	1.36449e+06	666096	597246	1.31573e+07	4.06359e+07	4.56475e+07	5.88804e+06	3.44768e+06	6.75411e+06	3.33109e+07	4.53566	0.00651717	16.4503	0.790754	0.271337	7.48676	-3.74491	0.0432983	9.96694	ko01040//Biosynthesis of unsaturated fatty acids;ko00061//Fatty acid biosynthesis	Metabolism	Lipid metabolism
M281T71_NEG	Oleic acid	HMDB0062703	2027-47-6	C00712	Fatty Acyls	5.21815e+06	1.61464e+06	1.78442e+06	1.07477e+06	3.16311e+06	4.08135e+06	312437	219752	423588	453836	290403	261453	4.09929e+07	2.2103e+07	1.62917e+07	478016	4.35124e+06	1.79399e+07	2.82274e+06	3.11012	0.00359766	4.71795	-2.59258	0.0371969	9.94047	-5.70271	0.0175013	10.7565	ko01040//Biosynthesis of unsaturated fatty acids;ko00061//Fatty acid biosynthesis;ko00073//Cutin, suberine and wax biosynthesis	Metabolism	Lipid metabolism
M283T70_NEG	Stearic acid	HMDB0000827	1957-11-04	C01530	Fatty Acyls	2.25774e+07	1.09463e+07	9.96404e+06	8.96054e+06	5.43774e+06	1.68961e+07	649689	408020	1.20812e+06	1.22981e+06	379886	396689	5.63591e+06	7.8909e+06	1.23263e+07	2.61581e+06	1.32087e+06	2.1326e+06	1.24637e+07	4.12964	0.000930603	10.6455	1.22813	0.0418759	6.86599	-2.90151	0.0239234	5.32175	ko01040//Biosynthesis of unsaturated fatty acids;ko00061//Fatty acid biosynthesis	Metabolism	Lipid metabolism
Fatty acid biosynthesis
M253T45_NEG	cis-9-Palmitoleic acid	HMDB0003229	373-49-9	C08362	Fatty Acyls	4.34396e+06	2.52895e+06	2.96493e+06	2.18833e+06	6.7607e+06	3.16001e+06	4.78937e+06	5.48276e+06	4.52905e+06	3.608e+06	4.42313e+06	4.82092e+06	6.0151e+07	5.6023e+07	5.43701e+07	3.96268e+07	3.45986e+07	4.70511e+07	3.65781e+06	-0.333432	0.223934	2.08669	-3.73299	7.45e-07	21.5586	-3.39956	8.12e-07	20.1406	ko00061//Fatty acid biosynthesis	Metabolism	Lipid metabolism
M227T71_NEG	Myristic acid	HMDB0000806	544-63-8	C06424	Fatty Acyls	144665	84988.6	98949.3	80256.5	93373.7	110271	75475.5	80105.9	63946.3	77464.6	67567	49028.6	334055	314859	346146	226731	163301	307269	102084	0.566526	0.010965	0.518623	-1.46625	0.000162209	1.30305	-2.03277	2.96e-05	1.37062	ko01100//Metabolic pathways;ko00061//Fatty acid biosynthesis	Metabolism	Global and overview maps;Lipid metabolism
M283T107_NEG	Octadecanoic acid	HMDB0000827	21128	C01530	Fatty Acyls	7.72382e+07	1.59638e+07	3.12297e+07	2.26334e+07	1.76732e+07	3.5127e+07	1.61092e+06	1.06178e+06	3.31667e+06	1.36449e+06	666096	597246	1.31573e+07	4.06359e+07	4.56475e+07	5.88804e+06	3.44768e+06	6.75411e+06	3.33109e+07	4.53566	0.00651717	16.4503	0.790754	0.271337	7.48676	-3.74491	0.0432983	9.96694	ko01040//Biosynthesis of unsaturated fatty acids;ko00061//Fatty acid biosynthesis	Metabolism	Lipid metabolism
M281T71_NEG	Oleic acid	HMDB0062703	2027-47-6	C00712	Fatty Acyls	5.21815e+06	1.61464e+06	1.78442e+06	1.07477e+06	3.16311e+06	4.08135e+06	312437	219752	423588	453836	290403	261453	4.09929e+07	2.2103e+07	1.62917e+07	478016	4.35124e+06	1.79399e+07	2.82274e+06	3.11012	0.00359766	4.71795	-2.59258	0.0371969	9.94047	-5.70271	0.0175013	10.7565	ko01040//Biosynthesis of unsaturated fatty acids;ko00061//Fatty acid biosynthesis;ko00073//Cutin, suberine and wax biosynthesis	Metabolism	Lipid metabolism
M283T107_NEG	Octadecanoic acid	HMDB0000827	21128	C01530	Fatty Acyls	7.72382e+07	1.59638e+07	3.12297e+07	2.26334e+07	1.76732e+07	3.5127e+07	1.61092e+06	1.06178e+06	3.31667e+06	1.36449e+06	666096	597246	1.31573e+07	4.06359e+07	4.56475e+07	5.88804e+06	3.44768e+06	6.75411e+06	3.33109e+07	4.53566	0.00651717	16.4503	0.790754	0.271337	7.48676	-3.74491	0.0432983	9.96694	ko01040//Biosynthesis of unsaturated fatty acids;ko00061//Fatty acid biosynthesis	Metabolism	Lipid metabolism
Glycerophospholipid metabolism
M146T375_POS	Acetylcholine	--	--	C01996	--	1.32065e+07	1.19086e+07	1.19756e+07	1.26039e+07	1.44448e+07	1.13973e+07	1.45799e+07	1.39299e+07	1.39573e+07	1.3826e+07	1.70495e+07	1.38684e+07	945532	911409	648935	1.01029e+06	928117	1.00541e+06	1.25895e+07	-0.207333	0.0174728	3.95617	3.79293	1.79e-10	10.9973	4.00026	1.46e-10	11.2621	ko00564//Glycerophospholipid metabolism	Metabolism	Lipid metabolism
M547T434_NEG	Cytidine 5'-diphosphocholine (CDP-choline)	--	--	C00307	--	176093	163452	139992	196488	142385	147257	111684	114725	129566	135391	131948	142612	203997	206295	262638	314153	287969	317447	160944	0.334317	0.00910742	0.532183	-0.721697	0.000949674	0.926564	-1.05601	7.15e-05	1.05476	ko01100//Metabolic pathways;ko00564//Glycerophospholipid metabolism	Metabolism	Global and overview maps;Lipid metabolism
M70T311_2_POS	Diethanolamine	HMDB0004437	111-42-2	C06772	Organonitrogen compounds	757225	525070	569602	566368	594445	879981	2.34855e+06	2.0484e+06	2.56378e+06	2.19564e+06	2.50612e+06	2.49363e+06	449856	502506	414052	468903	464970	625399	648782	-1.86259	1.01e-08	4.44615	0.411993	0.0307779	1.10105	2.27458	1.16e-09	4.16786	ko00564//Glycerophospholipid metabolism	Metabolism	Lipid metabolism
M242T382_NEG	Phosphorylcholine	HMDB0001565	626852	C00588	Organonitrogen compounds	7.94331e+06	8.3211e+06	9.39884e+06	9.07508e+06	8.64048e+06	7.48951e+06	1.03029e+07	9.76671e+06	9.34381e+06	1.01024e+07	8.87441e+06	9.4357e+06	1.26901e+07	1.19233e+07	9.80253e+06	1.14269e+07	1.10295e+07	1.04512e+07	8.47805e+06	-0.184949	0.00925688	3.10139	-0.404342	0.000318981	5.11988	-0.219393	0.00743394	3.4482	ko01100//Metabolic pathways;ko00564//Glycerophospholipid metabolism	Metabolism	Global and overview maps;Lipid metabolism
M558T191_NEG	1-stearoyl-2-hydroxy-sn-glycero-3-phosphocholine	HMDB0010384	-	C04230	Glycerophospholipids	815662	506463	556116	443061	780052	750165	445323	449380	372575	304444	384009	310807	3.33315e+06	2.41441e+06	1.68224e+06	1.04767e+06	495437	739137	641920	0.764937	0.00355206	1.53204	-1.33435	0.0549379	2.58112	-2.09929	0.0192966	2.94432	ko00564//Glycerophospholipid metabolism	Metabolism	Lipid metabolism
M489T439_2_POS	Cytidine 5'-diphosphocholine	HMDB0001413	987-78-0	C00307	Pyrimidine nucleotides	2.8657e+06	2.36445e+06	1.94023e+06	2.82917e+06	2.12022e+06	2.16849e+06	1.32427e+06	1.29254e+06	1.84141e+06	1.91831e+06	1.81706e+06	2.19715e+06	2.89907e+06	3.26947e+06	2.9869e+06	3.97713e+06	4.01507e+06	4.99911e+06	2.38138e+06	0.459532	0.0125427	2.31156	-0.632265	0.00474346	3.08034	-1.0918	0.000267398	3.91981	ko01100//Metabolic pathways;ko00564//Glycerophospholipid metabolism	Metabolism	Global and overview maps;Lipid metabolism
M171T382_NEG	Glycerol 3-phosphate	HMDB0000126	20883	C00093	Glycerophospholipids	626600	644903	751919	649332	572723	612435	578517	624804	567951	621725	551809	573467	953166	857634	907559	886796	826924	726037	642985	0.132953	0.0658095	0.598489	-0.419024	0.0003121	1.43555	-0.551977	1.2e-05	1.56361	ko01100//Metabolic pathways;ko01110//Biosynthesis of secondary metabolites;ko02010//ABC transporters;ko00564//Glycerophospholipid metabolism;ko00561//Glycerolipid metabolism	Environmental Information Processing;Metabolism	Global and overview maps;Lipid metabolism;Membrane transport
M242T382_NEG	Phosphorylcholine	HMDB0001565	626852	C00588	Organonitrogen compounds	7.94331e+06	8.3211e+06	9.39884e+06	9.07508e+06	8.64048e+06	7.48951e+06	1.03029e+07	9.76671e+06	9.34381e+06	1.01024e+07	8.87441e+06	9.4357e+06	1.26901e+07	1.19233e+07	9.80253e+06	1.14269e+07	1.10295e+07	1.04512e+07	8.47805e+06	-0.184949	0.00925688	3.10139	-0.404342	0.000318981	5.11988	-0.219393	0.00743394	3.4482	ko01100//Metabolic pathways;ko00564//Glycerophospholipid metabolism	Metabolism	Global and overview maps;Lipid metabolism
M214T391_1_NEG	sn-Glycerol 3-phosphoethanolamine	--	--	C01233	--	9.69852e+06	9.3389e+06	1.07488e+07	9.89717e+06	1.26688e+07	1.09934e+07	9.53596e+06	1.00208e+07	9.90386e+06	1.06019e+07	8.6678e+06	1.01044e+07	1.30528e+07	1.09241e+07	1.20539e+07	1.25501e+07	1.16807e+07	1.0162e+07	1.05576e+07	0.106577	0.210926	1.86843	-0.15281	0.103167	2.63512	-0.259387	0.00353333	3.8095	ko00564//Glycerophospholipid metabolism;ko00565//Ether lipid metabolism	Metabolism	Lipid metabolism
ABC transporters
M260T147_NEG	D-Biotin	HMDB0000030	58-85-5	C00120	Biotin and derivatives	19883.1	24023.3	20896.2	13694.2	30004.3	17918.4	11488.4	6805.82	17597	17843.7	10435	14814.9	721629	924624	863697	912161	862731	1.04196e+06	21069.9	0.678573	0.0207393	0.248589	-5.39698	1.86e-09	2.97567	-6.07555	1.69e-09	2.83187	ko01100//Metabolic pathways;ko02010//ABC transporters;ko00780//Biotin metabolism	Environmental Information Processing;Metabolism	Global and overview maps;Membrane transport;Metabolism of cofactors and vitamins
M341T367_NEG	α,α-Trehalose	HMDB0029880	585-91-1	C01083	Organooxygen compounds	407345	290214	380986	255446	360302	293498	169124	219531	252939	226254	178586	232854	367130	335260	381492	442917	395015	393711	331299	0.635826	0.00171927	1.04805	-0.220174	0.0838855	0.529774	-0.855999	5.25e-06	1.22553	ko01100//Metabolic pathways;ko01110//Biosynthesis of secondary metabolites;ko02010//ABC transporters;ko00500//Starch and sucrose metabolism	Environmental Information Processing;Metabolism	Carbohydrate metabolism;Global and overview maps;Membrane transport
M320T402_POS	Norfloxacin	HMDB0015192	70458-96-7	C06687	Quinolines and derivatives	30083.1	27919.9	55201.3	83447	83419.4	27259.4	21371.3	50027.7	63514.5	24279.4	24591.8	23290.1	167327	169164	231588	151973	152935	240013	51221.7	0.569637	0.234737	0.27284	-1.85659	4.47e-05	1.13638	-2.42623	6.88e-06	1.14287	ko02010//ABC transporters	Environmental Information Processing	Membrane transport
M74T363_2_NEG	Glycine	HMDB0000123	56-40-6	C00037	Carboxylic acids and derivatives	1.43075e+06	1.56389e+06	1.499e+06	1.75138e+06	1.60248e+06	1.62386e+06	1.12395e+06	1.35512e+06	1.09745e+06	1.33131e+06	1.09233e+06	1.09457e+06	1.6473e+06	1.68659e+06	2.07344e+06	1.82497e+06	1.84418e+06	1.5696e+06	1.57856e+06	0.416827	0.000170165	2.03325	-0.168678	0.0467213	1.11213	-0.585505	6.06e-05	2.20967	ko01100//Metabolic pathways;ko01110//Biosynthesis of secondary metabolites;ko01120//Microbial metabolism in diverse environments;ko01130//Biosynthesis of antibiotics;ko01230//Biosynthesis of amino acids;ko02010//ABC transporters;ko00230//Purine metabolism;ko01200//Carbon metabolism;ko00970//Aminoacyl-tRNA biosynthesis;ko00260//Glycine, serine and threonine metabolism;ko00680//Methane metabolism;k…	Environmental Information Processing;Genetic Information Processing;Human Diseases;Metabolism	Amino acid metabolism;Carbohydrate metabolism;Drug resistance;Energy metabolism;Global and overview maps;Membrane transport;Metabolism of cofactors and vitamins;Metabolism of other amino acids;Nucleotide metabolism;Translation
M164T299_NEG	L-Phenylalanine	HMDB0000159	63-91-2	C00079	Carboxylic acids and derivatives	2.05493e+06	2.39971e+06	2.25686e+06	2.47578e+06	2.14651e+06	1.91813e+06	1.69716e+06	2.11984e+06	1.52851e+06	1.97083e+06	1.73537e+06	1.66629e+06	3.74582e+06	3.92269e+06	4.90194e+06	4.96771e+06	5.19561e+06	4.05722e+06	2.20865e+06	0.306166	0.00660155	1.91478	-1.01555	7.85e-06	4.68244	-1.32171	1.73e-06	4.81981	ko01100//Metabolic pathways;ko01110//Biosynthesis of secondary metabolites;ko01130//Biosynthesis of antibiotics;ko01230//Biosynthesis of amino acids;ko02010//ABC transporters;ko01210//2-Oxocarboxylic acid metabolism;ko00970//Aminoacyl-tRNA biosynthesis;ko00360//Phenylalanine metabolism;ko00460//Cyanoamino acid metabolism;ko00400//Phenylalanine, tyrosine and tryptophan biosynthesis	Environmental Information Processing;Genetic Information Processing;Metabolism	Amino acid metabolism;Global and overview maps;Membrane transport;Metabolism of other amino acids;Translation
M171T382_NEG	Glycerol 3-phosphate	HMDB0000126	20883	C00093	Glycerophospholipids	626600	644903	751919	649332	572723	612435	578517	624804	567951	621725	551809	573467	953166	857634	907559	886796	826924	726037	642985	0.132953	0.0658095	0.598489	-0.419024	0.0003121	1.43555	-0.551977	1.2e-05	1.56361	ko01100//Metabolic pathways;ko01110//Biosynthesis of secondary metabolites;ko02010//ABC transporters;ko00564//Glycerophospholipid metabolism;ko00561//Glycerolipid metabolism	Environmental Information Processing;Metabolism	Global and overview maps;Lipid metabolism;Membrane transport
M132T296_POS	DL-Isoleucine	--	--	C00407	--	320134	380677	297925	366926	298033	272395	368214	324459	246217	281931	344383	325581	933517	1.02323e+06	770320	878991	1.02211e+06	1.00663e+06	322682	0.0341606	0.769099	0.0912001	-1.54122	7.69e-08	2.49985	-1.57538	7.21e-08	2.38908	ko01100//Metabolic pathways;ko01110//Biosynthesis of secondary metabolites;ko01130//Biosynthesis of antibiotics;ko01230//Biosynthesis of amino acids;ko02010//ABC transporters;ko01210//2-Oxocarboxylic acid metabolism;ko00970//Aminoacyl-tRNA biosynthesis;ko00460//Cyanoamino acid metabolism;ko00290//Valine, leucine and isoleucine biosynthesis;ko00280//Valine, leucine and isoleucine degradation	Environmental Information Processing;Genetic Information Processing;Metabolism	Amino acid metabolism;Global and overview maps;Membrane transport;Metabolism of other amino acids;Translation
M181T299_2_NEG	D-Sorbitol	HMDB0000247	50-70-4	C00794	Organooxygen compounds	9.45811e+06	8.25998e+06	1.04973e+07	9.12722e+06	9.54282e+06	7.07374e+06	1.08695e+07	1.03801e+07	8.50888e+06	9.81156e+06	7.47725e+06	7.82884e+06	2.71598e+06	2.80325e+06	2.901e+06	2.81844e+06	2.82154e+06	2.25694e+06	8.9932e+06	-0.0243083	0.842669	0.339301	1.72548	1.68e-07	7.93521	1.74979	6.29e-07	7.58388	ko01100//Metabolic pathways;ko02010//ABC transporters;ko00052//Galactose metabolism;ko00051//Fructose and mannose metabolism	Environmental Information Processing;Metabolism	Carbohydrate metabolism;Global and overview maps;Membrane transport
M222T259_POS	N-Acetyl-D-glucosamine	HMDB0000803	14131-68-1	C00140	Organooxygen compounds	79437.8	118887	104056	135851	123385	108578	105079	120912	105642	128234	130385	121762	558995	588033	464194	688336	547271	579240	111699	-0.0873245	0.46089	0.135466	-2.3539	3.49e-08	2.17385	-2.26658	3.23e-08	2.04445	ko01100//Metabolic pathways;ko02010//ABC transporters;ko00520//Amino sugar and nucleotide sugar metabolism	Environmental Information Processing;Metabolism	Carbohydrate metabolism;Global and overview maps;Membrane transport
M116T333_NEG	L-Valine	HMDB0000883	72-18-4	C00183	Carboxylic acids and derivatives	435391	495932	394058	515278	438609	381132	535858	437491	459235	541487	535863	475955	834205	790142	665719	746298	670065	688926	443400	-0.166517	0.0881563	0.562398	-0.724337	1.08e-05	1.716	-0.557819	4.07e-05	1.45097	ko01100//Metabolic pathways;ko01110//Biosynthesis of secondary metabolites;ko01130//Biosynthesis of antibiotics;ko01230//Biosynthesis of amino acids;ko02010//ABC transporters;ko01210//2-Oxocarboxylic acid metabolism;ko00970//Aminoacyl-tRNA biosynthesis;ko00460//Cyanoamino acid metabolism;ko00290//Valine, leucine and isoleucine biosynthesis;ko00770//Pantothenate and CoA biosynthesis;ko00280//Valin…	Environmental Information Processing;Genetic Information Processing;Metabolism	Amino acid metabolism;Biosynthesis of other secondary metabolites;Global and overview maps;Membrane transport;Metabolism of cofactors and vitamins;Metabolism of other amino acids;Translation
M148T398_2_POS	DL-Glutamic acid	HMDB0060475	-	C00025	Carboxylic acids and derivatives	4.45573e+06	4.08801e+06	3.77883e+06	4.04007e+06	6.01817e+06	5.99715e+06	4.80694e+06	4.81091e+06	5.51947e+06	5.72943e+06	5.17553e+06	6.36482e+06	5.89684e+06	5.9767e+06	5.64684e+06	6.40063e+06	5.77868e+06	6.80552e+06	4.72966e+06	-0.191539	0.192759	1.76936	-0.363333	0.0131702	3.06249	-0.171793	0.0478458	1.92094	ko01100//Metabolic pathways;ko01110//Biosynthesis of secondary metabolites;ko01120//Microbial metabolism in diverse environments;ko01130//Biosynthesis of antibiotics;ko01230//Biosynthesis of amino acids;ko02010//ABC transporters;ko01200//Carbon metabolism;ko01210//2-Oxocarboxylic acid metabolism;ko00970//Aminoacyl-tRNA biosynthesis;ko00330//Arginine and proline metabolism;ko00250//Alanine, aspart…	Environmental Information Processing;Genetic Information Processing;Metabolism	Amino acid metabolism;Biosynthesis of other secondary metabolites;Carbohydrate metabolism;Energy metabolism;Global and overview maps;Membrane transport;Metabolism of cofactors and vitamins;Metabolism of other amino acids;Translation
M181T334_NEG	D-Mannitol	HMDB0000765	69-65-8	C00392	Organooxygen compounds	839083	720556	813602	783455	786812	503525	767072	757627	1.3876e+06	1.08969e+06	1.21463e+06	333689	186129	110579	212966	221892	255610	230341	741172	-0.319726	0.287363	0.847312	1.8689	1.72e-06	2.30905	2.18863	0.00098516	2.36883	ko02010//ABC transporters;ko00051//Fructose and mannose metabolism	Environmental Information Processing;Metabolism	Carbohydrate metabolism;Membrane transport
M151T242_2_NEG	Xylitol	HMDB0002917	87-99-0	C00379	Organooxygen compounds	2.19968e+06	2.03038e+06	4.24203e+06	2.21484e+06	2.62082e+06	3.24086e+06	3.06074e+06	4.38857e+06	4.11331e+06	4.44145e+06	3.93787e+06	3.43408e+06	459709	264674	186245	341987	370829	316225	2.7581e+06	-0.498319	0.0200487	2.99604	3.09283	3.73e-05	4.83721	3.59115	2.19e-08	5.72994	ko01100//Metabolic pathways;ko02010//ABC transporters;ko00040//Pentose and glucuronate interconversions	Environmental Information Processing;Metabolism	Carbohydrate metabolism;Global and overview maps;Membrane transport
M116T604_POS	L-Proline	HMDB0000162	147-85-3	C00148	Carboxylic acids and derivatives	529964	490204	513584	540411	181615	280845	611618	586104	612144	619508	586448	631706	418274	419675	397581	379366	338825	628112	422771	-0.52401	0.0145085	1.21731	-0.0254862	0.921751	0.0339984	0.498523	0.00176533	1.15209	ko01100//Metabolic pathways;ko01110//Biosynthesis of secondary metabolites;ko01130//Biosynthesis of antibiotics;ko01230//Biosynthesis of amino acids;ko02010//ABC transporters;ko00970//Aminoacyl-tRNA biosynthesis;ko00330//Arginine and proline metabolism;ko00332//Carbapenem biosynthesis	Environmental Information Processing;Genetic Information Processing;Metabolism	Amino acid metabolism;Biosynthesis of other secondary metabolites;Global and overview maps;Membrane transport;Translation
M116T604_POS	L-Proline	HMDB0000162	147-85-3	C00148	Carboxylic acids and derivatives	529964	490204	513584	540411	181615	280845	611618	586104	612144	619508	586448	631706	418274	419675	397581	379366	338825	628112	422771	-0.52401	0.0145085	1.21731	-0.0254862	0.921751	0.0339984	0.498523	0.00176533	1.15209	ko01100//Metabolic pathways;ko01110//Biosynthesis of secondary metabolites;ko01130//Biosynthesis of antibiotics;ko01230//Biosynthesis of amino acids;ko02010//ABC transporters;ko00970//Aminoacyl-tRNA biosynthesis;ko00330//Arginine and proline metabolism;ko00332//Carbapenem biosynthesis	Environmental Information Processing;Genetic Information Processing;Metabolism	Amino acid metabolism;Biosynthesis of other secondary metabolites;Global and overview maps;Membrane transport;Translation
M265T343_POS	Thiamine	HMDB0000235	59-43-8	C00378	Diazines	1.46866e+06	4.29716e+06	2.28865e+06	5.49557e+06	3.66249e+06	1.51543e+06	5.34407e+06	4.9656e+06	3.66202e+06	4.12295e+06	5.21801e+06	3.96045e+06	9.65865e+06	9.78759e+06	7.55664e+06	7.52383e+06	6.98713e+06	7.88977e+06	3.12133e+06	-0.542286	0.0787924	2.93271	-1.39942	0.000101373	7.1105	-0.857138	6.86e-05	5.70334	ko01100//Metabolic pathways;ko02010//ABC transporters;ko00730//Thiamine metabolism;ko04122//Sulfur relay system	Environmental Information Processing;Genetic Information Processing;Metabolism	Folding, sorting and degradation;Global and overview maps;Membrane transport;Metabolism of cofactors and vitamins
M169T373_POS	L-Glutamine	HMDB0003423	5959-95-5	C00064	Carboxylic acids and derivatives	998843	856321	966153	779519	1.19059e+06	1.25973e+06	1.4071e+06	1.45128e+06	1.54795e+06	1.47573e+06	1.48964e+06	1.44104e+06	895680	1.0421e+06	932741	942785	990275	1.12644e+06	1.00853e+06	-0.54238	0.000160496	2.18497	0.0291722	0.81397	0.192328	0.571552	2.72e-07	2.09953	ko01100//Metabolic pathways;ko01120//Microbial metabolism in diverse environments;ko01230//Biosynthesis of amino acids;ko02010//ABC transporters;ko00230//Purine metabolism;ko00240//Pyrimidine metabolism;ko00970//Aminoacyl-tRNA biosynthesis;ko00250//Alanine, aspartate and glutamate metabolism;ko00630//Glyoxylate and dicarboxylate metabolism;ko00220//Arginine biosynthesis;ko00910//Nitrogen metaboli…	Environmental Information Processing;Genetic Information Processing;Metabolism	Amino acid metabolism;Carbohydrate metabolism;Energy metabolism;Global and overview maps;Membrane transport;Nucleotide metabolism;Translation
M179T367_NEG	Glucose	HMDB0003345	492-62-6	C00031	Organooxygen compounds	124570	201049	214222	187833	179102	209601	212754	296914	437595	297106	243165	214290	440254	367828	566180	770108	630635	426519	186063	-0.608257	0.0246728	0.847067	-1.51993	0.00025929	1.7722	-0.911677	0.00536134	1.29602	ko01100//Metabolic pathways;ko01110//Biosynthesis of secondary metabolites;ko01130//Biosynthesis of antibiotics;ko02010//ABC transporters;ko00520//Amino sugar and nucleotide sugar metabolism;ko00052//Galactose metabolism;ko00030//Pentose phosphate pathway;ko00010//Glycolysis / Gluconeogenesis;ko00500//Starch and sucrose metabolism;ko04931//Insulin resistance;ko04113//Meiosis - yeast;ko04933//AGE-…	Cellular Processes;Environmental Information Processing;Human Diseases;Metabolism	Carbohydrate metabolism;Cell growth and death;Endocrine and metabolic diseases;Global and overview maps;Membrane transport
M175T607_POS	L-Arginine	HMDB0062762	-	C00062	Carboxylic acids and derivatives	6.93614e+06	4.93597e+06	5.16525e+06	2.14858e+06	2.06094e+06	2.83759e+06	7.69658e+06	6.96004e+06	6.85618e+06	7.03162e+06	7.68111e+06	4.23604e+06	3.78408e+06	4.31372e+06	2.04499e+06	4.2339e+06	6.28492e+06	2.86655e+06	4.01408e+06	-0.748449	0.0173924	4.66808	0.0337148	0.927818	0.336976	0.782164	0.00506271	4.4593	ko01100//Metabolic pathways;ko01110//Biosynthesis of secondary metabolites;ko01130//Biosynthesis of antibiotics;ko01230//Biosynthesis of amino acids;ko02010//ABC transporters;ko00970//Aminoacyl-tRNA biosynthesis;ko00330//Arginine and proline metabolism;ko00220//Arginine biosynthesis;ko00261//Monobactam biosynthesis;ko00472//D-Arginine and D-ornithine metabolism	Environmental Information Processing;Genetic Information Processing;Metabolism	Amino acid metabolism;Biosynthesis of other secondary metabolites;Global and overview maps;Membrane transport;Metabolism of other amino acids;Translation
M118T273_2_POS	Betaine	HMDB0059606	-	C00719	Carboxylic acids and derivatives	4.35139e+07	3.57467e+07	4.26316e+07	3.64946e+07	3.87871e+07	4.16507e+07	7.59155e+07	6.24264e+07	7.66126e+07	8.00216e+07	8.04014e+07	7.46997e+07	1.91103e+07	1.8709e+07	1.43043e+07	1.72981e+07	2.02751e+07	2.24903e+07	3.98041e+07	-0.914221	3.58e-07	20.0011	1.09004	2.79e-07	14.8157	2.00426	2.98e-09	22.8042	ko01100//Metabolic pathways;ko02010//ABC transporters;ko00260//Glycine, serine and threonine metabolism	Environmental Information Processing;Metabolism	Amino acid metabolism;Global and overview maps;Membrane transport
M305T227_POS	1,4-D-Xylobiose	--	--	C01630	--	166428	222293	298148	205861	238498	441284	706466	611212	658071	464210	405352	437210	27499.9	20233.6	10899.4	13423	15850.7	16490.8	262085	-1.06173	0.00144162	1.63915	3.91291	0.000113441	1.52605	4.97465	1.34e-06	2.16964	ko02010//ABC transporters	Environmental Information Processing	Membrane transport
M118T301_POS	DL-Valine	--	--	C00183	--	7.25333e+06	3.57948e+06	2.36296e+06	7.73347e+06	7.76467e+06	9.73485e+06	1.78953e+07	1.61581e+07	1.72997e+07	1.46309e+07	1.54929e+07	1.5689e+07	3.58864e+06	4.16197e+06	1.29419e+06	3.51493e+06	2.62204e+06	3.67003e+06	6.40479e+06	-1.33826	1.44e-05	10.2951	1.02748	0.0238352	4.81068	2.36575	2.04e-09	10.9409	ko01100//Metabolic pathways;ko01110//Biosynthesis of secondary metabolites;ko01130//Biosynthesis of antibiotics;ko01230//Biosynthesis of amino acids;ko02010//ABC transporters;ko01210//2-Oxocarboxylic acid metabolism;ko00970//Aminoacyl-tRNA biosynthesis;ko00460//Cyanoamino acid metabolism;ko00290//Valine, leucine and isoleucine biosynthesis;ko00770//Pantothenate and CoA biosynthesis;ko00280//Valin…	Environmental Information Processing;Genetic Information Processing;Metabolism	Amino acid metabolism;Biosynthesis of other secondary metabolites;Global and overview maps;Membrane transport;Metabolism of cofactors and vitamins;Metabolism of other amino acids;Translation
M325T401_POS	Glutathione	HMDB0062697	-	C00051	Carboxylic acids and derivatives	160908	35325.6	46775.6	56841.4	155014	50992.1	2.51851e+06	3.02827e+06	2.90901e+06	2.25329e+06	3.49789e+06	2.03304e+06	18067.9	16444.9	15494.1	19612.5	15497.3	14661.7	84309.5	-5.00468	3.42e-07	5.46891	2.34193	0.0163594	0.694045	7.34661	2.55e-07	4.94778	ko01100//Metabolic pathways;ko02010//ABC transporters;ko00270//Cysteine and methionine metabolism;ko00480//Glutathione metabolism	Environmental Information Processing;Metabolism	Amino acid metabolism;Global and overview maps;Membrane transport;Metabolism of other amino acids
M341T398_2_NEG	Trehalose	HMDB0000975	99-20-7	C01083	Organooxygen compounds	880347	99816	180408	192373	837437	165114	1.74654e+07	2.26488e+07	1.96882e+07	1.49063e+07	2.11177e+07	1.25877e+07	217748	186133	234626	242444	235560	197883	392583	-5.52438	5.31e-07	14.1628	0.841633	0.269515	0.803057	6.36601	4.65e-07	12.7132	ko01100//Metabolic pathways;ko01110//Biosynthesis of secondary metabolites;ko02010//ABC transporters;ko00500//Starch and sucrose metabolism	Environmental Information Processing;Metabolism	Carbohydrate metabolism;Global and overview maps;Membrane transport
M683T399_NEG	Sucrose	HMDB0000258	57-50-1	C00089	Organooxygen compounds	3106.44	2052.93	1976.06	3929.94	12003.8	3700.39	2.16137e+06	3.31707e+06	2.74979e+06	1.46674e+06	3.14406e+06	1.27687e+06	1882.46	1611.56	2012.03	3021.28	2821.06	1529	4461.6	-9.04251	5.41e-05	5.01288	1.05576	0.169978	0.097244	10.0983	5.37e-05	4.47612	ko01100//Metabolic pathways;ko02010//ABC transporters;ko00052//Galactose metabolism;ko00500//Starch and sucrose metabolism	Environmental Information Processing;Metabolism	Carbohydrate metabolism;Global and overview maps;Membrane transport
Table S4 KEGG pathway enrichment analysis of differentially accumulated metabolites of profile 0 and profile 1
KEGG_A_class	KEGG_B_class	Pathway	all (80)	All (524)	Pvalue	Qvalue	Pathway ID	Genes	K_IDs
Metabolism	Global and overview maps	Biosynthesis of antibiotics	23	102	0.0195092	0.619798	ko01130	M508T488_POS(Adenosine 5'-triphosphate (atp));M348T453_POS(Adenosine monophosphate (AMP));M260T416_POS(D-glucosamine 6-phosphate);M243T469_1_POS(D-Glucose 6-phosphate);M261T469_POS(D-Mannose-6-phosphate);M116T311_2_POS(DL-Proline);M118T301_POS(DL-Valine);M198T389_POS(L-Citrulline);M159T298_NEG(2-Oxoadipic acid);M506T486_NEG(Adenosine 5'-triphosphate);M173T435_NEG(cis-Aconitate);M399T429_NEG(D-Fru…	C00002+C00020+C00352+C00092+C00275+C00148+C00183+C00327+C00322+C00002+C00417+C00354+C00257+C00198+C00275+C00199+C00111+C00354+C00341+C00352+C00188+C00805+C21136
Metabolism	Carbohydrate metabolism	Propanoate metabolism	4	9	0.0346508	0.619798	ko00640	M169T391_NEG(Dihydroxyacetone phosphate);M103T278_NEG(Dl-a-hydroxybutyric acid);M117T387_2_NEG(Methylmalonic acid);M73T387_2_NEG(Propionic acid)	C00111+C05984+C02170+C00163
Metabolism	Global and overview maps	Microbial metabolism in diverse environments	24	116	0.0479947	0.619798	ko01120	M136T145_POS(2-phenylacetamide);M167T460_POS(3-(2-hydroxyphenyl)propionic acid);M114T356_2_POS(5-aminolevulinic acid);M118T387_POS(5-aminovaleric acid);M190T222_POS(Melamine);M147T391_NEG((S)-2-Hydroxyglutarate);M135T38_NEG(2-Methylbenzoic acid);M159T298_NEG(2-Oxoadipic acid);M176T237_NEG(5,6,7,8-tetrahydro-2-Naphthoic Acid);M131T110_NEG(6-hydroxyhexanoate);M173T435_NEG(cis-Aconitate);M399T429_NE…	C02505+C01198+C00430+C00431+C08737+C03196+C07215+C00322+C14111+C06103+C00417+C00354+C00257+C00198+C00199+C00111+C00354+C00880+C00188+C01732+C01046+C06677+C00163+C00805
Metabolism	Carbohydrate metabolism	C5-Branched dibasic acid metabolism	3	7	0.0757819	0.619798	ko00660	M173T435_NEG(cis-Aconitate);M129T392_2_NEG(Citraconic acid);M129T198_NEG(Mesaconic acid)	C00417+C02226+C01732
Metabolism	Global and overview maps	Metabolic pathways	61	361	0.0768572	0.619798	ko01100	M269T53_POS(16.alpha.-hydroxyestrone);M87T394_POS(3-hydroxybutyric acid);M146T289_POS(4-acetamidobutanoate);M114T356_2_POS(5-aminolevulinic acid);M508T488_POS(Adenosine 5'-triphosphate (atp));M348T453_POS(Adenosine monophosphate (AMP));M118T273_2_POS(Betaine);M266T243_1_POS(Cytidine);M111T71_POS(D-erythro-imidazolylglycerol phosphate);M260T416_POS(D-glucosamine 6-phosphate);M243T469_1_POS(D-Gluco…	C05300+C01089+C02946+C00430+C00002+C00020+C00719+C00475+C04666+C00352+C00092+C00275+C00559+C00148+C00183+C00788+C00051+C00035+C00327+C00003+C00588+C00170+C00689+C00006+C00003+C07215+C00322+C00785+C00002+C01089+C00695+C00417+C02226+C00354+C00257+C00198+C00275+C00763+C00199+C00111+C01026+C00354+C00880+C00341+C00093+C00096+C01157+C00352+C00294+C00532+C01040+C00188+C01732+C01118+C06677+C00864+C00163+…
Metabolism	Energy metabolism	Oxidative phosphorylation	4	12	0.0947463	0.619798	ko00190	M508T488_POS(Adenosine 5'-triphosphate (atp));M664T433_POS(NAD+);M662T428_NEG(.beta.-nicotinamide adenine dinucleotide(NAD));M506T486_NEG(Adenosine 5'-triphosphate)	C00002+C00003+C00003+C00002
Metabolism	Energy metabolism	Methane metabolism	6	22	0.10222	0.619798	ko00680	M159T298_NEG(2-Oxoadipic acid);M399T429_NEG(D-Fructose 1,6-bisphosphate);M229T432_NEG(D-Ribulose 5-phosphate);M169T391_NEG(Dihydroxyacetone phosphate);M339T498_NEG(Fructose 1,6-diphosphate);M160T39_NEG(N-methyl-l-glutamic acid)	C00322+C00354+C00199+C00111+C00354+C01046
Metabolism	Carbohydrate metabolism	Ascorbate and aldarate metabolism	3	8	0.108201	0.619798	ko00053	M604T461_NEG(Guanosine diphosphate mannose);M195T373_NEG(L-gulono-1,4-lactone);M195T461_NEG(L-Threonate)	C00096+C01040+C01620
Metabolism	Carbohydrate metabolism	Inositol phosphate metabolism	2	4	0.112328	0.619798	ko00562	M243T469_1_POS(D-Glucose 6-phosphate);M169T391_NEG(Dihydroxyacetone phosphate)	C00092+C00111
Metabolism	Carbohydrate metabolism	Starch and sucrose metabolism	4	13	0.121451	0.619798	ko00500	M243T469_1_POS(D-Glucose 6-phosphate);M421T484_NEG(.alpha.,.alpha.'-trehalose 6-phosphate);M683T399_NEG(Sucrose);M341T398_2_NEG(Trehalose)	C00092+C00689+C00089+C01083
Metabolism	Global and overview maps	Degradation of aromatic compounds	5	19	0.148822	0.619798	ko01220	M135T38_NEG(2-Methylbenzoic acid);M131T110_NEG(6-hydroxyhexanoate);M171T38_NEG(P-toluenesulfonic acid);M73T387_2_NEG(Propionic acid);M137T37_NEG(Salicylic acid)	C07215+C06103+C06677+C00163+C00805
Metabolism	Carbohydrate metabolism	Fructose and mannose metabolism	4	14	0.151005	0.619798	ko00051	M261T469_POS(D-Mannose-6-phosphate);M259T463_NEG(D-Mannose 6-phosphate);M169T391_NEG(Dihydroxyacetone phosphate);M604T461_NEG(Guanosine diphosphate mannose)	C00275+C00275+C00111+C00096
Metabolism	Glycan biosynthesis and metabolism	N-Glycan biosynthesis	1	1	0.152672	0.619798	ko00510	M604T461_NEG(Guanosine diphosphate mannose)	C00096
Metabolism	Metabolism of terpenoids and polyketides	Biosynthesis of siderophore group nonribosomal peptides	1	1	0.152672	0.619798	ko01053	M137T37_NEG(Salicylic acid)	C00805
Genetic Information Processing	Translation	Nucleocytoplasmic transport	1	1	0.152672	0.619798	ko03013	M444T468_POS(Guanosine diphosphate)	C00035
Cellular Processes	Transport and catabolism	Endocytosis	1	1	0.152672	0.619798	ko04144	M444T468_POS(Guanosine diphosphate)	C00035
Metabolism	Lipid metabolism	Synthesis and degradation of ketone bodies	2	5	0.169036	0.619798	ko00072	M87T394_POS(3-hydroxybutyric acid);M103T392_NEG(Beta-hydroxybutyrate)	C01089+C01089
Metabolism	Metabolism of cofactors and vitamins	Riboflavin metabolism	2	5	0.169036	0.619798	ko00740	M229T432_NEG(D-Ribulose 5-phosphate);M241T57_2_NEG(Lumichrome)	C00199+C01727
Human Diseases	Endocrine and metabolic disease	Insulin resistance	3	12	0.272317	0.918149	ko04931	M260T416_POS(D-glucosamine 6-phosphate);M243T469_1_POS(D-Glucose 6-phosphate);M258T413_NEG(Ile-Lys)	C00352+C00092+C00352
Metabolism	Amino acid metabolism	Cysteine and methionine metabolism	4	18	0.289445	0.918149	ko00270	M325T401_POS(Glutathione);M298T89_POS(S-methyl-5'-thioadenosine);M218T214_NEG(O-succinyl-l-homoserine);M383T378_NEG(S-adenosyl-l-homocysteine)	C00051+C00170+C01118+C00021
Metabolism	Carbohydrate metabolism	Pentose and glucuronate interconversions	3	13	0.317577	0.918149	ko00040	M229T432_NEG(D-Ribulose 5-phosphate);M169T391_NEG(Dihydroxyacetone phosphate);M151T202_NEG(L-arabinitol)	C00199+C00111+C00532
Metabolism	Amino acid metabolism	Valine, leucine and isoleucine biosynthesis	3	13	0.317577	0.918149	ko00290	M118T301_POS(DL-Valine);M129T392_2_NEG(Citraconic acid);M118T393_NEG(L-Threonine)	C00183+C02226+C00188
Metabolism	Carbohydrate metabolism	Galactose metabolism	4	19	0.326944	0.918149	ko00052	M169T391_NEG(Dihydroxyacetone phosphate);M401T399_2_NEG(Galactinol);M195T441_NEG(Galactonic acid);M683T399_NEG(Sucrose)	C00111+C01235+C00880+C00089
Metabolism	Global and overview maps	Carbon metabolism	7	38	0.356339	0.918149	ko01200	M399T429_NEG(D-Fructose 1,6-bisphosphate);M195T395_NEG(D-Gluconate);M177T107_NEG(D-glucono-1,5-lactone);M229T432_NEG(D-Ribulose 5-phosphate);M169T391_NEG(Dihydroxyacetone phosphate);M339T498_NEG(Fructose 1,6-diphosphate);M129T198_NEG(Mesaconic acid)	C00354+C00257+C00198+C00199+C00111+C00354+C01732
Metabolism	Amino acid metabolism	Arginine and proline metabolism	5	26	0.3632	0.918149	ko00330	M146T289_POS(4-acetamidobutanoate);M118T387_POS(5-aminovaleric acid);M116T311_2_POS(DL-Proline);M114T368_NEG(D-Proline);M130T354_NEG(Hydroxyproline)	C02946+C00431+C00148+C00763+C01157
Metabolism	Metabolism of cofactors and vitamins	Nicotinate and nicotinamide metabolism	5	26	0.3632	0.918149	ko00760	M664T433_POS(NAD+);M742T483_NEG(.beta.-nicotinamide adenine dinucleotide phosphate);M662T428_NEG(.beta.-nicotinamide adenine dinucleotide(NAD));M169T391_NEG(Dihydroxyacetone phosphate);M73T387_2_NEG(Propionic acid)	C00003+C00006+C00003+C00111+C00163
Metabolism	Carbohydrate metabolism	Pentose phosphate pathway	3	15	0.408004	0.918149	ko00030	M195T395_NEG(D-Gluconate);M177T107_NEG(D-glucono-1,5-lactone);M229T432_NEG(D-Ribulose 5-phosphate)	C00257+C00198+C00199
Metabolism	Global and overview maps	Biosynthesis of secondary metabolites	27	169	0.42398	0.918149	ko01110	M114T356_2_POS(5-aminolevulinic acid);M508T488_POS(Adenosine 5'-triphosphate (atp));M348T453_POS(Adenosine monophosphate (AMP));M111T71_POS(D-erythro-imidazolylglycerol phosphate);M261T469_POS(D-Mannose-6-phosphate);M116T311_2_POS(DL-Proline);M118T301_POS(DL-Valine);M257T238_POS(Isoliquiritigenin);M198T389_POS(L-Citrulline);M337T355_POS(Prunasin);M506T486_NEG(Adenosine 5'-triphosphate);M173T435_N…	C00430+C00002+C00020+C04666+C00275+C00148+C00183+C08650+C00327+C00844+C00002+C00417+C00354+C00257+C00198+C00275+C00199+C00111+C00354+C00341+C00093+C00096+C00188+C01118+C00864+C00805+C01083
Metabolism	Global and overview maps	Biosynthesis of amino acids	10	60	0.435177	0.918149	ko01230	M111T71_POS(D-erythro-imidazolylglycerol phosphate);M116T311_2_POS(DL-Proline);M118T301_POS(DL-Valine);M198T389_POS(L-Citrulline);M159T298_NEG(2-Oxoadipic acid);M229T432_NEG(D-Ribulose 5-phosphate);M169T391_NEG(Dihydroxyacetone phosphate);M118T393_NEG(L-Threonine);M218T214_NEG(O-succinyl-l-homoserine);M383T378_NEG(S-adenosyl-l-homocysteine)	C04666+C00148+C00183+C00327+C00322+C00199+C00111+C00188+C01118+C00021
Environmental Information Processing	Membrane transport	ABC transporters	9	54	0.444806	0.918149	ko02010	M114T356_2_POS(5-aminolevulinic acid);M118T273_2_POS(Betaine);M116T311_2_POS(DL-Proline);M118T301_POS(DL-Valine);M325T401_POS(Glutathione);M171T412_NEG(Glycerophosphate(2));M118T393_NEG(L-Threonine);M683T399_NEG(Sucrose);M341T398_2_NEG(Trehalose)	C00430+C00719+C00148+C00183+C00051+C00093+C00188+C00089+C01083
Metabolism	Amino acid metabolism	Glycine, serine and threonine metabolism	4	23	0.476776	0.918149	ko00260	M114T356_2_POS(5-aminolevulinic acid);M118T273_2_POS(Betaine);M102T371_2_NEG(Dimethylglycine);M118T393_NEG(L-Threonine)	C00430+C00719+C01026+C00188
Metabolism	Biosynthesis of other secondary metabolites	Penicillin and cephalosporin biosynthesis	1	4	0.485594	0.918149	ko00311	M118T301_POS(DL-Valine)	C00183
Metabolism	Amino acid metabolism	Valine, leucine and isoleucine degradation	2	11	0.519892	0.918149	ko00280	M118T301_POS(DL-Valine);M117T387_2_NEG(Methylmalonic acid)	C00183+C02170
Metabolism	Carbohydrate metabolism	Amino sugar and nucleotide sugar metabolism	5	31	0.526215	0.918149	ko00520	M260T416_POS(D-glucosamine 6-phosphate);M261T469_POS(D-Mannose-6-phosphate);M259T463_NEG(D-Mannose 6-phosphate);M604T461_NEG(Guanosine diphosphate mannose);M258T413_NEG(Ile-Lys)	C00352+C00275+C00275+C00096+C00352
Metabolism	Energy metabolism	Sulfur metabolism	1	5	0.564733	0.918149	ko00920	M218T214_NEG(O-succinyl-l-homoserine)	C01118
Metabolism	Amino acid metabolism	Phenylalanine, tyrosine and tryptophan biosynthesis	2	12	0.569407	0.918149	ko00400	M399T429_NEG(D-Fructose 1,6-bisphosphate);M339T498_NEG(Fructose 1,6-diphosphate)	C00354+C00354
Metabolism	Metabolism of cofactors and vitamins	Pantothenate and CoA biosynthesis	2	12	0.569407	0.918149	ko00770	M118T301_POS(DL-Valine);M437T278_2_NEG(Pantothenic acid)	C00183+C00864
Metabolism	Amino acid metabolism	Lysine degradation	2	13	0.615194	0.918149	ko00310	M118T387_POS(5-aminovaleric acid);M159T298_NEG(2-Oxoadipic acid)	C00431+C00322
Metabolism	Metabolism of cofactors and vitamins	Thiamine metabolism	2	13	0.615194	0.918149	ko00730	M664T433_POS(NAD+);M662T428_NEG(.beta.-nicotinamide adenine dinucleotide(NAD))	C00003+C00003
Metabolism	Metabolism of cofactors and vitamins	Porphyrin metabolism	2	13	0.615194	0.918149	ko00860	M114T356_2_POS(5-aminolevulinic acid);M118T393_NEG(L-Threonine)	C00430+C00188
Metabolism	Nucleotide metabolism	Purine metabolism	6	41	0.618727	0.918149	ko00230	M508T488_POS(Adenosine 5'-triphosphate (atp));M348T453_POS(Adenosine monophosphate (AMP));M252T138_POS(Deoxyadenosine);M444T468_POS(Guanosine diphosphate);M506T486_NEG(Adenosine 5'-triphosphate);M267T217_NEG(Inosine)	C00002+C00020+C00559+C00035+C00002+C00294
Metabolism	Biosynthesis of other secondary metabolites	Carbapenem biosynthesis	1	6	0.631826	0.918149	ko00332	M116T311_2_POS(DL-Proline)	C00148
Metabolism	Metabolism of other amino acids	Cyanoamino acid metabolism	2	14	0.657225	0.918149	ko00460	M118T301_POS(DL-Valine);M337T355_POS(Prunasin)	C00183+C00844
Metabolism	Lipid metabolism	Glycerolipid metabolism	2	14	0.657225	0.918149	ko00561	M169T391_NEG(Dihydroxyacetone phosphate);M171T412_NEG(Glycerophosphate(2))	C00111+C00093
Metabolism	Lipid metabolism	Glycerophospholipid metabolism	4	29	0.672588	0.918149	ko00564	M70T311_2_POS(Diethanolamine);M367T467_POS(Phosphocholine);M169T391_NEG(Dihydroxyacetone phosphate);M171T412_NEG(Glycerophosphate(2))	C06772+C00588+C00111+C00093
Metabolism	Global and overview maps	2-Oxocarboxylic acid metabolism	4	29	0.672588	0.918149	ko01210	M118T301_POS(DL-Valine);M159T298_NEG(2-Oxoadipic acid);M173T435_NEG(cis-Aconitate);M129T392_2_NEG(Citraconic acid)	C00183+C00322+C00417+C02226
Metabolism	Metabolism of cofactors and vitamins	Ubiquinone and other terpenoid-quinone biosynthesis	1	7	0.688687	0.918149	ko00130	M314T399_NEG(Geranyl diphosphate)	C00341
Metabolism	Metabolism of terpenoids and polyketides	Terpenoid backbone biosynthesis	1	7	0.688687	0.918149	ko00900	M314T399_NEG(Geranyl diphosphate)	C00341
Metabolism	Metabolism of other amino acids	Glutathione metabolism	2	15	0.695567	0.918149	ko00480	M325T401_POS(Glutathione);M742T483_NEG(.beta.-nicotinamide adenine dinucleotide phosphate)	C00051+C00006
Metabolism	Carbohydrate metabolism	Butanoate metabolism	2	15	0.695567	0.918149	ko00650	M87T394_POS(3-hydroxybutyric acid);M103T392_NEG(Beta-hydroxybutyrate)	C01089+C01089
Metabolism	Metabolism of cofactors and vitamins	Vitamin B6 metabolism	1	8	0.736859	0.937266	ko00750	M229T432_NEG(D-Ribulose 5-phosphate)	C00199
Metabolism	Amino acid metabolism	Phenylalanine metabolism	3	24	0.738452	0.937266	ko00360	M136T145_POS(2-phenylacetamide);M167T460_POS(3-(2-hydroxyphenyl)propionic acid);M137T37_NEG(Salicylic acid)	C02505+C01198+C00805
Metabolism	Amino acid metabolism	Lysine biosynthesis	1	9	0.777656	0.944298	ko00300	M159T298_NEG(2-Oxoadipic acid)	C00322
Metabolism	Metabolism of other amino acids	Taurine and hypotaurine metabolism	1	9	0.777656	0.944298	ko00430	M500T517_NEG(Guanidinoethyl sulfonate)	C01959
Metabolism	Amino acid metabolism	Histidine metabolism	2	18	0.789996	0.944298	ko00340	M111T71_POS(D-erythro-imidazolylglycerol phosphate);M137T41_NEG(4-imidazoleacrylic acid)	C04666+C00785
Genetic Information Processing	Translation	Aminoacyl-tRNA biosynthesis	3	27	0.810375	0.944298	ko00970	M116T311_2_POS(DL-Proline);M118T301_POS(DL-Valine);M118T393_NEG(L-Threonine)	C00148+C00183+C00188
Metabolism	Carbohydrate metabolism	Glyoxylate and dicarboxylate metabolism	2	20	0.837855	0.944298	ko00630	M173T435_NEG(cis-Aconitate);M129T198_NEG(Mesaconic acid)	C00417+C01732
Metabolism	Carbohydrate metabolism	Citrate cycle (TCA cycle)	1	11	0.841425	0.944298	ko00020	M173T435_NEG(cis-Aconitate)	C00417
Metabolism	Nucleotide metabolism	Pyrimidine metabolism	3	30	0.865112	0.944298	ko00240	M266T243_1_POS(Cytidine);M117T387_2_NEG(Methylmalonic acid);M243T159_NEG(Pseudouridine)	C00475+C02170+C02067
Metabolism	Carbohydrate metabolism	Glycolysis / Gluconeogenesis	1	13	0.887068	0.944298	ko00010	M169T391_NEG(Dihydroxyacetone phosphate)	C00111
Metabolism	Amino acid metabolism	Arginine biosynthesis	1	13	0.887068	0.944298	ko00220	M198T389_POS(L-Citrulline)	C00327
Metabolism	Biosynthesis of other secondary metabolites	Monobactam biosynthesis	1	13	0.887068	0.944298	ko00261	M118T393_NEG(L-Threonine)	C00188
Metabolism	Amino acid metabolism	Alanine, aspartate and glutamate metabolism	2	24	0.905431	0.94843	ko00250	M260T416_POS(D-glucosamine 6-phosphate);M258T413_NEG(Ile-Lys)	C00352+C00352
Metabolism	Metabolism of other amino acids	beta-Alanine metabolism	1	15	0.91969	0.94843	ko00410	M437T278_2_NEG(Pantothenic acid)	C00864
Metabolism	Amino acid metabolism	Tryptophan metabolism	1	19	0.959564	0.96597	ko00380	M159T298_NEG(2-Oxoadipic acid)	C00322
Metabolism	Amino acid metabolism	Tyrosine metabolism	1	20	0.96597	0.96597	ko00350	M166T160_2_POS(Epinephrine)	C00788
Table S5 Summary of RNA-Seq data and sequence assembly
Sample	Raw data (bp)	BF_Q20(%)	BF_Q30(%)	BF_N(%)	BF_GC(%)	CleanData(bp)	AF_Q20(%)	AF_Q30(%)	AF_N(%)	AF_GC(%)
Cit-Gluc-1	3808479300	3695737126 (97.04%)	3520264803 (92.43%)	49128 (0.00%)	1629082783 (42.78%)	3776647669	3673760147 (97.28%)	3501580243 (92.72%)	15606 (0.00%)	1613719937 (42.73%)
Cit-Gluc-2	4530723900	4388779473 (96.87%)	4176065448 (92.17%)	55684 (0.00%)	1923710315 (42.46%)	4477951492	4350752310 (97.16%)	4143382663 (92.53%)	18308 (0.00%)	1898302995 (42.39%)
Cit-Gluc-3	4287320100	4156399264 (96.95%)	3959829232 (92.36%)	52548 (0.00%)	1834924927 (42.80%)	4239355528	4122133457 (97.23%)	3930371669 (92.71%)	17456 (0.00%)	1811653509 (42.73%)
Cit-1	3040973100	2951798380 (97.07%)	2816654635 (92.62%)	37347 (0.00%)	1310093572 (43.08%)	3008934711	2929202974 (97.35%)	2797219571 (92.96%)	12614 (0.00%)	1294139917 (43.01%)
Cit-2	3996493200	3874410472 (96.95%)	3690640523 (92.35%)	46542 (0.00%)	1718910015 (43.01%)	3957691139	3847827925 (97.22%)	3668089400 (92.68%)	16313 (0.00%)	1700136542 (42.96%)
Cit-3	4464918600	4327268269 (96.92%)	4118706404 (92.25%)	56518 (0.00%)	1918056460 (42.96%)	4424159094	4299658310 (97.19%)	4095427839 (92.57%)	18662 (0.00%)	1898457310 (42.91%)
Gluc-1	3092662200	2999167685 (96.98%)	2856112708 (92.35%)	37972 (0.00%)	1314300159 (42.50%)	3061409061	2977773504 (97.27%)	2837882905 (92.70%)	12697 (0.00%)	1298762474 (42.42%)
Gluc-2	3955512000	3832376722 (96.89%)	3647383068 (92.21%)	48713 (0.00%)	1685207980 (42.60%)	3916732099	3806015830 (97.17%)	3625026797 (92.55%)	16005 (0.00%)	1666116658 (42.54%)
Gluc-3	3848688900	3732011318 (96.97%)	3554567155 (92.36%)	45308 (0.00%)	1642910536 (42.69%)	3811511564	3707222179 (97.26%)	3533712293 (92.71%)	15415 (0.00%)	1624545980 (42.62%)
Table S6 Differentially accumulated metabolites in joint KEGG enrichment pathways
Index/ID	Name	Cit-Gluc_mean	Cit_mean	Gluc_mean
glycerophospholipid metabolism
M258T384_POS	GPC	9.65863e+07	1.13332e+08	1.17125e+08
M522T191_2_POS	PC(18:1/0:0)	2.55905e+07	5.54765e+06	1.97499e+07
M757T41_1_POS	PC(16:0/16:0)	1.08771e+07	1.26933e+06	6.24201e+06
M836T198_2_NEG	PI(16:0/18:1(9Z))	1.70989e+07	1.17258e+06	1.49389e+07
M558T191_NEG	PC(18:0/0:0)	641920	377756	1.61867e+06
M169T391_NEG	DHAP	5007.56	17260.5	4458.62
M807T366_1_POS	PC(16:0/22:6)	126931	3646.19	277892
M785T108_POS	PC(16:0/18:0)	7.53077e+06	76515.7	2.53451e+06
M817T156_2_NEG	PC(16:0/20:4)	406579	23088.1	242469
M793T154_NEG(1-palmitoyl-2-linoleoyl-sn-glycero-3-phosphocholine)	PE(18:0/22:6(4z,7z,10z,13z,1z,19z))	504518	30834.3	556918
M489T439_2_POS	CDP-choline	2.38138e+06	1.73179e+06	3.69113e+06
M547T434_NEG	CDP-choline	160944	127654	265417
M719T645_POS	PE(16:0/18:1)	45247.7	1155.05	182803
M671T265_NEG(1-Palmitoyl-2-linoleoyl-sn-glycero-3-phosphate)	PE(18:1/0:0)	396721	9731.5	29783.7
M673T104_NEG	PA(16:0/18:1)	152110	2254.74	18890.7
GS1-1_G00273	CLD1	1076	238.667	672.333
GS1-1_G04142	PISD	1138.33	496.667	3281.67
GS1-1_G04207	GPD1	8053.33	1961.67	5145
GS1-1_G00160	--	118.333	323.667	111.333
GS1-1_G04401	--	1787.33	3728.33	1213
GS1-1_G03875	PGC1	205.667	402	350.667
GS1-1_G02030	GDE1	146.333	328.667	307.333
GS1-1_G01329	CDS1	455	860.333	398.667
GS1-1_G03112	PEMT	60.6667	638.667	112
GS1-1_G04095	CPT1	359	755	580
GS1-1_G01742	CRLS	19.6667	79	12.3333
GS1-1_G03949	AYR1	316.667	850.667	339
GS1-1_G04569	ALE1	1298	2907	1477
GS1-1_G00098	CHO1	845.667	1961.33	1480.67
GS1-1_G00901	DPP1	1186.33	2118	973.667
carbon metabolism
M134T428_POS	L-aspartic acid	28273.7	16477.3	80692.3
M169T391_NEG	Dihydroxyacetone phosphate	5007.56	17260.5	4458.62
M177T107_NEG	D-glucono-1,5-lactone	10122.4	120463	33308.4
M229T432_NEG	D-Ribulose 5-phosphate	11037.6	77588.9	20336.6
M195T395_NEG	D-Gluconate	74511.7	582600	92255.1
M179T414_NEG	Alpha-D-Glucose	189042	136297	288671
M399T429_NEG	D-Fructose 1,6-bisphosphate	2226.21	26202.9	2898.62
M339T498_NEG	Fructose 1,6-diphosphate	2694.99	47787.1	2041.88
M309T454_NEG	D-Ribulose 1,5-bisphosphate	13078.7	9789.57	23049.1
M129T198_NEG	Mesaconic acid	23223.6	89024.2	18224.7
M319T460_NEG	Beta-D-Fructose 6-phosphate	6012.21	4775.99	10364.8
GS1-1_G00672	MDH2	1491.33	14137.3	3579.33
GS1-1_G01168	MDH2	8643.67	3119	8910
GS1-1_G04428	MDH2	4236.33	24321.7	1579.67
GS1-1_G03057	IDH1	919.333	14559.3	330
GS1-1_G03753	IDH2	973.333	17675.3	447.667
GS1-1_G03260	IDH2	7262.67	30945.7	6880.33
GS1-1_G02750	PGD	26159.3	11104.3	32998
GS1-1_G00861	PHGDH	5832	1663.33	7433
GS1-1_G01176	GPD	153870	25021.7	102888
GS1-1_G02037	PDHA	5716.33	20113	5844.67
GS1-1_G02508	OGDH1	451	3191.33	297.333
GS1-1_G02978	AOX1	43.3333	1432.33	37.3333
GS1-1_G01195	SDH1	6974.33	18803.7	4685.33
GS1-1_G00316	SDH2	930.667	2103.67	869.333
GS1-1_G04418	SDH4	1912.67	4364.67	1121.33
GS1-1_G02913	GLDC	342.667	75	150.667
GS1-1_G01897	MTHFR	111.667	45.6667	74.3333
GS1-1_G00580	DLD	8188	59346	10980
GS1-1_G02841	glyA	3207.33	909.667	1720.33
GS1-1_G00778	AMT	2277.33	340.333	1143.33
GS1-1_G02039	ACAT	10130.7	3428	9049
GS1-1_G02357	PDHC	6062	14053.7	3220.67
GS1-1_G03466	DLST	995.667	10279	713
GS1-1_G02839	AGXT	115.667	1634.33	55.3333
GS1-1_G02006	HXK2	44396.3	266.667	16891.3
GS1-1_G00676	PFK2	29635.7	3592	21541.3
GS1-1_G04197	PFK1	7384.67	1031.33	4885.33
GS1-1_G00466	DAK	4757.67	47541.7	13891
GS1-1_G00629	PK	173986	8422.33	132090
GS1-1_G01148	PGK1	216935	17299.3	156333
GS1-1_G04143	PGLS	1325.33	5054	3826
GS1-1_G00345	PCK1	227.333	9402.67	139.667
GS1-1_G02677	FBA1	336103	30215	303576
GS1-1_G02198	ICL1	256.667	1920	40
GS1-1_G00124	CS	5060.33	33763	1590
GS1-1_G01256	FH	273.667	3160.67	336.333
GS1-1_G02699	ACO1	15064.3	121704	3509.67
GS1-1_G03420	ENO	475161	46073.3	211089
GS1-1_G01103	TDCB	65.6667	129.333	117
GS1-1_G00081	TPI1	70558.7	7211.33	66940.3
GS1-1_G03123	RPIA	97	601.333	67.3333
GS1-1_G02321	GPI	67851.3	7499	55757.7
GS1-1_G02702	PGAM2	2414	533.667	2013.67
GS1-1_G04175	PGAM1	39661.7	2525.33	37001.3
GS1-1_G02822	ACS1	697.667	61331	499.333
GS1-1_G02230	LSC1	2059.33	17370.7	1316.67
GS1-1_G01064	LSC2	1533.33	12999.7	968.667
GS1-1_G00692	GCV3	751.333	311	558.667
GS1-1_G02942	FBP1	2559.33	12583.3	1813.67
GS1-1_G01319	HIBCH	1107.33	5116.67	1150
GS1-1_G00099	GOT1	4510.67	17017	6945.33
GS1-1_G01800	GOT2	1309	8279.67	1870
GS1-1_G02684	FOX2	91.3333	1889.33	72.3333
GS1-1_G01549	GLYK	434.667	1413.67	479.667
biosynthesis of secondary metabolite
M508T488_POS	atp	3029.37	9891.41	2710.83
M506T486_NEG	ATP	1294.53	7133.7	697.186
M348T453_POS	AMP	443600	680520	301389
M129T261_POS	L-Lysine	13183.5	10064.5	22259
M134T428_POS	L-aspartic acid	28273.7	16477.3	80692.3
M169T391_NEG	DHAP	5007.56	17260.5	4458.62
M130T334_NEG	L-Leucine	719253	312685	781274
M116T311_2_POS	DL-Proline	1.54019e+06	5.99041e+06	1.15547e+06
M807T366_1_POS	PC(16:0/22:6)	126931	3646.19	277892
M807T366_1_POS	PC(16:0/22:6)	126931	3646.19	277892
M757T41_1_POS	PC(16:0/16:0)	1.08771e+07	1.26933e+06	6.24201e+06
M817T156_2_NEG	PC(16:0/20:4)	406579	23088.1	242469
M793T154_NEG	PLPC	822564	37396.6	224277
M118T301_POS	DL-Valine	6.40479e+06	1.61943e+07	3.14197e+06
M118T393_NEG	L-Threonine	68965.7	166751	83493.2
M177T107_NEG	D-glucono-1,5-lactone	10122.4	120463	33308.4
M229T432_NEG	D-Ribulose 5-phosphate	11037.6	77588.9	20336.6
M195T395_NEG	D-Gluconate	74511.7	582600	92255.1
M179T414_NEG	α-D-Glucose	189042	136297	288671
M261T469_POS	D-Mannose-6-phosphate	2148.14	52633.1	1820.89
M259T463_NEG	D-Mannose 6-phosphate	10723.3	292078	13073.4
M198T389_POS	L-Citrulline	56160	142376	50026.8
M314T399_NEG	Geranyl diphosphate	3114.45	6032.94	2686.8
M719T645_POS	PE(16:0/18:1(9Z))	45247.7	1155.05	182803
M399T429_NEG	D-Fructose 1,6-bisphosphate	2226.21	26202.9	2898.62
M339T498_NEG	Fructose 1,6-diphosphate	2694.99	47787.1	2041.88
M409T195_NEG	1-Palmitoyl Lysophosphatidic Acid	7602.26	5219.11	10715.4
M671T265_NEG	PA(16:0/18:2)	23078.4	4149	20219.2
M673T104_NEG	PA(16:0/18:1(9Z))	152110	2254.74	18890.7
M173T435_NEG	cis-Aconitate	16126.1	64229	10790.6
M114T356_2_POS	5-aminolevulinic acid	27561	96675.3	20567.4
M118T261_POS	Indole	213148	161945	351466
M363T465_NEG	Xanthosine 5'-monophosphate	2517.46	1704.21	3435.03
M137T37_NEG	Salicylic acid	50836.2	520644	154399
M225T366_NEG	Porphobilinogen	103488	56284.6	388573
M309T454_NEG	D-Ribulose 1,5-bisphosphate	13078.7	9789.57	23049.1
M319T460_NEG	β-D-Fructose 6-phosphate	6012.21	4775.99	10364.8
M527T297_2_NEG	2-cis-4-trans-abscisic acid	521705	232735	499184
M336T220_POS	Senecionine	30337.3	17756.8	57002.8
M277T106_NEG	α-Linolenic acid	317635	71625.9	3.37047e+06
M115T261_1_POS	Psoralen	39962.2	29972.9	61746.2
M123T230_2_POS	(+)-Carvone	520101	253755	388441
M387T445_2_POS	Baccatin iii	34819.7	16694.6	45428.6
M591T341_NEG	Pheophorbide a	4482.29	2640.31	14158
GS1-1_G03373	ADH6	732.667	127.667	1685
GS1-1_G00672	MDH1	1491.33	14137.3	3579.33
GS1-1_G04428	MDH1	4236.33	24321.7	1579.67
GS1-1_G03057	IDH1	919.333	14559.3	330
GS1-1_G03753	idh2	973.333	17675.3	447.667
GS1-1_G04317	IMH3	47.3333	19.6667	93
GS1-1_G04001	ERG3	58545.3	6269.67	15366.3
GS1-1_G00498	AO-I	460.333	2292.67	187
GS1-1_G01916	PUT1	361.333	4989	52.3333
GS1-1_G03112	OPI3	60.6667	638.667	112
GS1-1_G02589	GLC3	910.333	3231.33	349.333
GS1-1_G01909	HIS1	862.667	229.667	5933.67
GS1-1_G02006	HXK2	44396.3	266.667	16891.3
GS1-1_G01145	NDK1	1646.67	5748	635.333
GS1-1_G04142	PSD2	1138.33	496.667	3281.67
GS1-1_G02198	ICL1	256.667	1920	40
GS1-1_G00124	CIT	5060.33	33763	1590
GS1-1_G02699	ACO1	15064.3	121704	3509.67
GS1-1_G03420	ENO	475161	46073.3	211089
GS1-1_G00716	ARG4	70.6667	131	839.333
GS1-1_G00222	ADE13	1244	240.667	510.667
GS1-1_G03355	PST2	80.6667	1454.33	157
GS1-1_G04571	ARO9	125	539.333	246
GS1-1_G00767	POT1	54	5532	4.33333
MSTRG.2930	ERG25	31698.5	3021.24	9997.01
MSTRG.2931	ERG25	38207.8	3584.76	16215
GS1-1_G02676	ADH4	564	25762.7	225
GS1-1_G00127	ACO2	1740.33	709.667	4954
Table S7 Potential transcriptional metabolic regulatory network in CCR
GeneID	Class	Description	Abbreviation	TF family
Fig 6A（Glycerophospholipid metabolism ）
GS1-1_G00135	Transcription factor	XP_029319020.1 uncharacterized protein C5L36_0A01490 [Pichia kudriavzevii]	CAP1	bZIP
GS1-1_G00177	Transcription factor	KGK39996.1 hypothetical protein JL09_g878 [Pichia kudriavzevii]	MIG1	C2H2
GS1-1_G00348	Transcription factor	XP_029319249.1 uncharacterized protein C5L36_0A03720 [Pichia kudriavzevii]	--	C2H2
GS1-1_G00495	Transcription factor	OUT23418.1 hypothetical protein CAS74_001736 [Pichia kudriavzevii]	--	C2H2
GS1-1_G00523	Transcription factor	XP_029319448.1 uncharacterized protein C5L36_0A05660 [Pichia kudriavzevii]	NRG1	C2H2
GS1-1_G00756	Transcription factor	KGK36077.1 hypothetical protein JL09_g4773 [Pichia kudriavzevii]	SPAC25B8.19c	C2H2
GS1-1_G01099	Transcription factor	XP_029320091.1 uncharacterized protein C5L36_0A11920 [Pichia kudriavzevii]	HAP3	NF-YB
GS1-1_G01138	Transcription factor	XP_029320135.1 uncharacterized protein C5L36_0A12340 [Pichia kudriavzevii]	--	bHLH
GS1-1_G01384	Transcription factor	XP_029320274.1 uncharacterized protein C5L36_0B00640 [Pichia kudriavzevii]	JJJ1	C2H2
GS1-1_G01460	Transcription factor	XP_029320496.1 uncharacterized protein C5L36_0B02780 [Pichia kudriavzevii]	AREA	GATA
GS1-1_G01543	Transcription factor	XP_029320588.1 uncharacterized protein C5L36_0B03620 [Pichia kudriavzevii]	YPR022C	C2H2
GS1-1_G01545	Transcription factor	XP_029320590.1 uncharacterized protein C5L36_0B03640 [Pichia kudriavzevii]	--	C2H2
GS1-1_G01853	Transcription factor	KGK37967.1 hypothetical protein JL09_g2845 [Pichia kudriavzevii]	rca-1	MYB_related
GS1-1_G01933	Transcription factor	XP_029321034.1 uncharacterized protein C5L36_0B08040 [Pichia kudriavzevii]	ADR1	C2H2
GS1-1_G02215	Transcription factor	XP_029321341.1 uncharacterized protein C5L36_0B11000 [Pichia kudriavzevii]	GCN4	bZIP
GS1-1_G02274	Transcription factor	XP_029321408.1 uncharacterized protein C5L36_0B11630 [Pichia kudriavzevii]	BUR6	NF-YC
GS1-1_G02289	Transcription factor	KGK35381.1 hypothetical protein JL09_g5469 [Pichia kudriavzevii]	CST6	bZIP
GS1-1_G02342	Transcription factor	KGK39032.1 hypothetical protein JL09_g1851 [Pichia kudriavzevii]	REH1	C2H2
GS1-1_G01250	Transcription factor	XP_029320274.1 uncharacterized protein C5L36_0B00640 [Pichia kudriavzevii]	JJJ1	C2H2
GS1-1_G00273	DEGs	XP_029319170.1 uncharacterized protein C5L36_0A02950 [Pichia kudriavzevii]	CLD1	--
GS1-1_G00160	DEGs	XP_029319050.1 uncharacterized protein C5L36_0A01800 [Pichia kudriavzevii]	--	--
GS1-1_G04401	DEGs	ONH72300.1 putative cardiolipin-specific deacylase, mitochondrial [Pichia kudriavzevii]	SPAC6G10.03c	--
GS1-1_G03875	DEGs	KGK38293.1 hypothetical protein JL09_g2484 [Pichia kudriavzevii]	SPAC4D7.02c	--
GS1-1_G02030	DEGs	KGK39382.1 hypothetical protein JL09_g1426 [Pichia kudriavzevii]	GDE1	--
GS1-1_G01329	DEGs	KGK38790.1 hypothetical protein JL09_g2058 [Pichia kudriavzevii]	CDS1	--
GS1-1_G03112	DEGs	KGK40511.1 hypothetical protein JL09_g336 [Pichia kudriavzevii]	OPI3	--
GS1-1_G04095	DEGs	OUT22176.1 hypothetical protein CAS74_003167 [Pichia kudriavzevii]	CPT1	--
GS1-1_G01742	DEGs	KGK35812.1 hypothetical protein JL09_g5038 [Pichia kudriavzevii]	CRD1	--
GS1-1_G04142	DEGs	KGK40145.1 hypothetical protein JL09_g818 [Pichia kudriavzevii]	PSD2	--
GS1-1_G03949	DEGs	OUT22347.1 hypothetical protein CAS74_002063 [Pichia kudriavzevii]	AYR1	--
GS1-1_G04569	DEGs	XP_029324001.1 uncharacterized protein C5L36_0E05790 [Pichia kudriavzevii]	ALE1	--
GS1-1_G00098	DEGs	XP_029318977.1 uncharacterized protein C5L36_0A01080 [Pichia kudriavzevii]	CHO1	--
MSTRG.4317	DEGs	Diacylglycerol pyrophosphate phosphatase 1 [Pichia kudriavzevii]	DPP1	--
M258T384_POS	DAMs	GPC	--	--
M522T191_2_POS	DAMs	PC(18:1/0:0)	--	--
M757T41_1_POS	DAMs	PC(16:0/16:0)	--	--
M836T198_2_NEG	DAMs	PI(16:0/18:1(9Z))	--	--
M558T191_NEG	DAMs	PC(18:0/0:0)	--	--
M169T391_NEG	DAMs	DHAP	--	--
M807T366_1_POS	DAMs	PC(16:0/22:6)	--	--
M785T108_POS	DAMs	PC(16:0/18:0)	--	--
M817T156_2_NEG	DAMs	PC(16:0/20:4)	--	--
M793T154_NEG(1-palmitoyl-2-linoleoyl-sn-glycero-3-phosphocholine)	DAMs	PE(18:0/22:6(4z,7z,10z,13z,1z,19z))	--	--
M489T439_2_POS	DAMs	CDP-choline	--	--
M547T434_NEG	DAMs	CDP-choline	--	--
M719T645_POS	DAMs	PE(16:0/18:1)	--	--
M817T156_2_NEG	DAMs	PC(16:0/20:4)	--	--
M671T265_NEG(1-Palmitoyl-2-linoleoyl-sn-glycero-3-phosphate)	DAMs	PE(18:1/0:0)	--	--
M673T104_NEG	DAMs	PA(16:0/18:1)	--	--
M558T191_NEG	DAMs	PC(18:0/0:0)	--	--
Fig 6B（Carbon metabolism）
GS1-1_G00135	Transcription factor	XP_029319020.1 uncharacterized protein C5L36_0A01490 [Pichia kudriavzevii]	CAP1	bZIP
GS1-1_G00177	Transcription factor	KGK39996.1 hypothetical protein JL09_g878 [Pichia kudriavzevii]	MIG1	C2H2
GS1-1_G00310	Transcription factor	XP_029319208.1 uncharacterized protein C5L36_0A03320 [Pichia kudriavzevii]	--	MYB_related
GS1-1_G00348	Transcription factor	XP_029319249.1 uncharacterized protein C5L36_0A03720 [Pichia kudriavzevii]	--	C2H2
GS1-1_G00366	Transcription factor	XP_029319269.1 uncharacterized protein C5L36_0A03920 [Pichia kudriavzevii]	SFP1	C2H2
GS1-1_G00387	Transcription factor	ONH76854.1 Myb-like DNA-binding protein BAS1 [Pichia kudriavzevii]	BAS1	MYB
GS1-1_G00523	Transcription factor	XP_029319448.1 uncharacterized protein C5L36_0A05660 [Pichia kudriavzevii]	NRG1	C2H2
GS1-1_G00756	Transcription factor	KGK36077.1 hypothetical protein JL09_g4773 [Pichia kudriavzevii]	SPAC25B8.19c	C2H2
GS1-1_G00758	Transcription factor	KGK36954.1 hypothetical protein JL09_g3893 [Pichia kudriavzevii]	LEE1	C3H
GS1-1_G00877	Transcription factor	OUT20671.1 hypothetical protein CAS74_004336 [Pichia kudriavzevii]	--	bZIP
GS1-1_G01250	Transcription factor	XP_029320274.1 uncharacterized protein C5L36_0B00640 [Pichia kudriavzevii]	JJJ1	C2H2
GS1-1_G01384	Transcription factor	ONH73317.1 Iron-regulated transcriptional activator AFT2 [Pichia kudriavzevii]	AFT2	FAR1
GS1-1_G01451	Transcription factor	ONH74965.1 Zinc finger protein MSN2 [Pichia kudriavzevii]	--	C2H2
GS1-1_G01460	Transcription factor	XP_029320496.1 uncharacterized protein C5L36_0B02780 [Pichia kudriavzevii]	AREA	GATA
GS1-1_G01468	Transcription factor	OUT21269.1 hypothetical protein CAS74_003385 [Pichia kudriavzevii]	--	C2H2
GS1-1_G01543	Transcription factor	XP_029320588.1 uncharacterized protein C5L36_0B03620 [Pichia kudriavzevii]	YPR022C	C2H2
GS1-1_G01545	Transcription factor	XP_029320590.1 uncharacterized protein C5L36_0B03640 [Pichia kudriavzevii]	--	C2H2
GS1-1_G01853	Transcription factor	KGK37967.1 hypothetical protein JL09_g2845 [Pichia kudriavzevii]	rca-1	MYB_related
GS1-1_G01933	Transcription factor	XP_029321034.1 uncharacterized protein C5L36_0B08040 [Pichia kudriavzevii]	ADR1	C2H2
GS1-1_G02159	Transcription factor	XP_029321285.1 uncharacterized protein C5L36_0B10430 [Pichia kudriavzevii]	AZF1	C2H2
GS1-1_G02274	Transcription factor	XP_029321408.1 uncharacterized protein C5L36_0B11630 [Pichia kudriavzevii]	BUR6	NF-YC
GS1-1_G02289	Transcription factor	KGK35381.1 hypothetical protein JL09_g5469 [Pichia kudriavzevii]	CST6	bZIP
GS1-1_G02465	Transcription factor	XP_029322660.1 uncharacterized protein C5L36_0C10880 [Pichia kudriavzevii]	RPS6	M-type
GS1-1_G02485	Transcription factor	OUT24697.1 hypothetical protein CAS74_001087 [Pichia kudriavzevii]	DOT6	MYB_related
GS1-1_G02549	Transcription factor	XP_029322559.1 uncharacterized protein C5L36_0C09890 [Pichia kudriavzevii]	ASH1	GATA
GS1-1_G02896	Transcription factor	XP_029322157.1 uncharacterized protein C5L36_0C06050 [Pichia kudriavzevii]	--	C2H2
GS1-1_G03046	Transcription factor	XP_029321998.1 uncharacterized protein C5L36_0C04540 [Pichia kudriavzevii]	CTA8	HSF
GS1-1_G03083	Transcription factor	KGK40350.1 hypothetical protein JL09_g303 [Pichia kudriavzevii]	BDP1	MYB_related
GS1-1_G03116	Transcription factor	XP_029321911.1 uncharacterized protein C5L36_0C03710 [Pichia kudriavzevii]	--	C2H2
GS1-1_G03151	Transcription factor	XP_029321869.1 uncharacterized protein C5L36_0C03320 [Pichia kudriavzevii]	BRG1	GATA
GS1-1_G03211	Transcription factor	OUT23905.1 actin [Pichia kudriavzevii]	--	C2H2
GS1-1_G03467	Transcription factor	XP_029323388.1 uncharacterized protein C5L36_0D06380 [Pichia kudriavzevii]	ACE2	C2H2
GS1-1_G03487	Transcription factor	XP_029323368.1 uncharacterized protein C5L36_0D06180 [Pichia kudriavzevii]	STP4	C2H2
GS1-1_G03551	Transcription factor	XP_029323294.1 uncharacterized protein C5L36_0D05440 [Pichia kudriavzevii]	--	C3H
GS1-1_G03561	Transcription factor	XP_029323283.1 uncharacterized protein C5L36_0D05320 [Pichia kudriavzevii]	RSF2	C2H2
GS1-1_G03651	Transcription factor	ONH70799.1 Zinc finger and SCAN domain-containing protein 22 [Pichia kudriavzevii]	--	C2H2
GS1-1_G03669	Transcription factor	OUT22653.1 hypothetical protein CAS74_002398 [Pichia kudriavzevii]	FAP1	NF-X1
GS1-1_G04371	Transcription factor	XP_029323792.1 uncharacterized protein C5L36_0E03740 [Pichia kudriavzevii]	zfp36l2-A	C3H
GS1-1_G00672	DEGs	KGK36641.1 hypothetical protein JL09_g4199 [Pichia kudriavzevii]	MDH1	--
GS1-1_G01168	DEGs	XP_029320172.1 uncharacterized protein C5L36_0A12710 [Pichia kudriavzevii]	MDH1	--
GS1-1_G04428	DEGs	XP_029323855.1 uncharacterized protein C5L36_0E04340 [Pichia kudriavzevii]	MDH1	--
GS1-1_G03057	DEGs	XP_029321980.1 uncharacterized protein C5L36_0C04360 [Pichia kudriavzevii]	IDH1	--
GS1-1_G03753	DEGs	XP_029323065.1 uncharacterized protein C5L36_0D03230 [Pichia kudriavzevii]	idh2	--
GS1-1_G03260	DEGs	XP_029321754.1 uncharacterized protein C5L36_0C02220 [Pichia kudriavzevii]	IDP2	--
GS1-1_G02750	DEGs	XP_029322326.1 uncharacterized protein C5L36_0C07630 [Pichia kudriavzevii]	GND1	--
GS1-1_G00861	DEGs	XP_029319826.1 uncharacterized protein C5L36_0A09400 [Pichia kudriavzevii]	SER3	--
GS1-1_G01176	DEGs	KGK40668.1 hypothetical protein JL09_g246 [Pichia kudriavzevii]	GPD	--
GS1-1_G02037	DEGs	XP_029321154.1 uncharacterized protein C5L36_0B09180 [Pichia kudriavzevii]	PDA1	--
GS1-1_G02508	DEGs	OUT24670.1 oxoglutarate dehydrogenase (succinyl-transferring), E1 component [Pichia kudriavzevii]	KGD1	--
GS1-1_G02978	DEGs	OUT24152.1 hypothetical protein CAS74_000536 [Pichia kudriavzevii]	POX1	--
GS1-1_G01195	DEGs	XP_029320200.1 uncharacterized protein C5L36_0A12980 [Pichia kudriavzevii]	SDH1	--
GS1-1_G00316	DEGs	ONH76922.1 Succinate dehydrogenase [ubiquinone] iron-sulfur subunit, mitochondrial, partial [Pichia kudriavzevii]	SDH2	--
GS1-1_G04418	DEGs	XP_029323843.1 uncharacterized protein C5L36_0E04220 [Pichia kudriavzevii]	SDH4	--
GS1-1_G02913	DEGs	XP_029322137.1 uncharacterized protein C5L36_0C05860 [Pichia kudriavzevii]	GCV2	--
GS1-1_G01897	DEGs	XP_029320992.1 uncharacterized protein C5L36_0B07640 [Pichia kudriavzevii]	MET13	--
GS1-1_G00580	DEGs	XP_029319513.1 uncharacterized protein C5L36_0A06300 [Pichia kudriavzevii]	LPD1	--
GS1-1_G02841	DEGs	ONH75994.1 Serine hydroxymethyltransferase, cytosolic [Pichia kudriavzevii]	SHM2	--
GS1-1_G00778	DEGs	KGK36935.1 hypothetical protein JL09_g3912 [Pichia kudriavzevii]	GCV1	--
GS1-1_G02039	DEGs	XP_029321157.1 uncharacterized protein C5L36_0B09210 [Pichia kudriavzevii]	PACTA	--
GS1-1_G02357	DEGs	XP_029321508.1 uncharacterized protein C5L36_0B12580 [Pichia kudriavzevii]	LAT1	--
GS1-1_G03466	DEGs	OUT22872.1 hypothetical protein CAS74_002618 [Pichia kudriavzevii]	KGD2	--
GS1-1_G02839	DEGs	XP_029322219.1 uncharacterized protein C5L36_0C06640 [Pichia kudriavzevii]	AGX1	--
GS1-1_G02006	DEGs	ONH77354.1 Hexokinase-2 [Pichia kudriavzevii]	HXK2	--
GS1-1_G00676	DEGs	OUT23615.1 6-phosphofructokinase [Pichia kudriavzevii]	PFK2	--
GS1-1_G04197	DEGs	XP_029323611.1 uncharacterized protein C5L36_0E01970 [Pichia kudriavzevii]	PFK1	--
GS1-1_G00466	DEGs	XP_029319382.1 uncharacterized protein C5L36_0A05020 [Pichia kudriavzevii]	DAK	--
GS1-1_G00629	DEGs	XP_029319557.1 uncharacterized protein C5L36_0A06840 [Pichia kudriavzevii]	CDC19	--
GS1-1_G01148	DEGs	ONH72154.1 Phosphoglycerate kinase [Pichia kudriavzevii]	PGK1	--
GS1-1_G04143	DEGs	XP_029323552.1 uncharacterized protein C5L36_0E01380 [Pichia kudriavzevii]	SOL3	--
GS1-1_G00345	DEGs	ONH76730.1 Phosphoenolpyruvate carboxykinase [ATP] [Pichia kudriavzevii]	PCK1	--
GS1-1_G02677	DEGs	XP_029322424.1 uncharacterized protein C5L36_0C08600 [Pichia kudriavzevii]	FBA1	--
GS1-1_G02198	DEGs	XP_029321324.1 uncharacterized protein C5L36_0B10830 [Pichia kudriavzevii]	ICL1	--
GS1-1_G00124	DEGs	XP_029319004.1 uncharacterized protein C5L36_0A01330 [Pichia kudriavzevii]	CIT	--
GS1-1_G01256	DEGs	XP_029320281.1 uncharacterized protein C5L36_0B00710 [Pichia kudriavzevii]	FUM1	--
GS1-1_G02699	DEGs	XP_029322398.1 uncharacterized protein C5L36_0C08340 [Pichia kudriavzevii]	ACO1	--
GS1-1_G03420	DEGs	XP_029321573.1 uncharacterized protein C5L36_0C00400 [Pichia kudriavzevii]	ENO	--
GS1-1_G01103	DEGs	XP_029320095.1 uncharacterized protein C5L36_0A11960 [Pichia kudriavzevii]	ILV1	--
GS1-1_G00081	DEGs	KGK35725.1 hypothetical protein JL09_g5125 [Pichia kudriavzevii]	TPI1	--
GS1-1_G03123	DEGs	OUT23997.1 ribose 5-phosphate isomerase A [Pichia kudriavzevii]	RKI1	--
GS1-1_G02321	DEGs	KGK39044.1 hypothetical protein JL09_g1831 [Pichia kudriavzevii]	PGI1	--
GS1-1_G02702	DEGs	XP_029322394.1 uncharacterized protein C5L36_0C08300 [Pichia kudriavzevii]	GPM2	--
GS1-1_G04175	DEGs	XP_029323587.1 uncharacterized protein C5L36_0E01740 [Pichia kudriavzevii]	GPM1	--
GS1-1_G02822	DEGs	XP_029322236.1 uncharacterized protein C5L36_0C06790 [Pichia kudriavzevii]	ACS1	--
GS1-1_G02230	DEGs	XP_029321356.1 uncharacterized protein C5L36_0B11140 [Pichia kudriavzevii]	tca-8	--
GS1-1_G01064	DEGs	XP_029320051.1 uncharacterized protein C5L36_0A11560 [Pichia kudriavzevii]	LSC2	--
GS1-1_G00692	DEGs	XP_029319635.1 uncharacterized protein C5L36_0A07580 [Pichia kudriavzevii]	GCV3	--
GS1-1_G02942	DEGs	ONH73921.1 Fructose-1,6-bisphosphatase [Pichia kudriavzevii]	FBP1	--
GS1-1_G01319	DEGs	ONH70405.1 3-hydroxyisobutyryl-CoA hydrolase, mitochondrial [Pichia kudriavzevii]	EHD3	--
GS1-1_G00099	DEGs	XP_029318978.1 uncharacterized protein C5L36_0A01090 [Pichia kudriavzevii]	AAT2	--
GS1-1_G01800	DEGs	XP_029320881.1 uncharacterized protein C5L36_0B06490 [Pichia kudriavzevii]	Os01g0760600	--
GS1-1_G02684	DEGs	KGK36670.1 hypothetical protein JL09_g4184 [Pichia kudriavzevii]	FOX2	--
GS1-1_G01549	DEGs	KGK38058.1 hypothetical protein JL09_g2781 [Pichia kudriavzevii]	TDA10	--
M134T428_POS	DAMs	L-aspartic acid	--	--
M169T391_NEG	DAMs	Dihydroxyacetone phosphate	--	--
M177T107_NEG	DAMs	D-glucono-1,5-lactone	--	--
M229T432_NEG	DAMs	D-Ribulose 5-phosphate	--	--
M195T395_NEG	DAMs	D-Gluconate	--	--
M179T414_NEG	DAMs	Alpha-D-Glucose	--	--
M399T429_NEG	DAMs	D-Fructose 1,6-bisphosphate	--	--
M339T498_NEG	DAMs	Fructose 1,6-diphosphate	--	--
M309T454_NEG	DAMs	D-Ribulose 1,5-bisphosphate	--	--
M129T198_NEG	DAMs	Mesaconic acid	--	--
M319T460_NEG	DAMs	Beta-D-Fructose 6-phosphate	--	--
Fig 6C（Biosynthesis of secondary metabolites）
GS1-1_G00135	Transcription factor	XP_029319020.1 uncharacterized protein C5L36_0A01490 [Pichia kudriavzevii]	CAP1	bZIP
GS1-1_G00177	Transcription factor	KGK39996.1 hypothetical protein JL09_g878 [Pichia kudriavzevii]	MIG1	C2H2
GS1-1_G00310	Transcription factor	XP_029319208.1 uncharacterized protein C5L36_0A03320 [Pichia kudriavzevii]	--	MYB_related
GS1-1_G00348	Transcription factor	XP_029319249.1 uncharacterized protein C5L36_0A03720 [Pichia kudriavzevii]	--	C2H2
GS1-1_G00523	Transcription factor	XP_029319448.1 uncharacterized protein C5L36_0A05660 [Pichia kudriavzevii]	NRG1	C2H2
GS1-1_G00756	Transcription factor	KGK36077.1 hypothetical protein JL09_g4773 [Pichia kudriavzevii]	SPAC25B8.19c	C2H2
GS1-1_G01250	Transcription factor	XP_029320274.1 uncharacterized protein C5L36_0B00640 [Pichia kudriavzevii]	JJJ1	C2H2
GS1-1_G01384	Transcription factor	ONH73317.1 Iron-regulated transcriptional activator AFT2 [Pichia kudriavzevii]	AFT2	FAR1
GS1-1_G01460	Transcription factor	XP_029320496.1 uncharacterized protein C5L36_0B02780 [Pichia kudriavzevii]	AREA	GATA
GS1-1_G01543	Transcription factor	XP_029320588.1 uncharacterized protein C5L36_0B03620 [Pichia kudriavzevii]	YPR022C	C2H2
GS1-1_G01545	Transcription factor	XP_029320590.1 uncharacterized protein C5L36_0B03640 [Pichia kudriavzevii]	--	C2H2
GS1-1_G01853	Transcription factor	KGK37967.1 hypothetical protein JL09_g2845 [Pichia kudriavzevii]	rca-1	MYB_related
GS1-1_G01933	Transcription factor	XP_029321034.1 uncharacterized protein C5L36_0B08040 [Pichia kudriavzevii]	ADR1	C2H2
GS1-1_G02215	Transcription factor	XP_029321341.1 uncharacterized protein C5L36_0B11000 [Pichia kudriavzevii]	GCN4	bZIP
GS1-1_G02274	Transcription factor	XP_029321408.1 uncharacterized protein C5L36_0B11630 [Pichia kudriavzevii]	BUR6	NF-YC
GS1-1_G02289	Transcription factor	KGK35381.1 hypothetical protein JL09_g5469 [Pichia kudriavzevii]	CST6	bZIP
GS1-1_G02465	Transcription factor	XP_029322660.1 uncharacterized protein C5L36_0C10880 [Pichia kudriavzevii]	RPS6	M-type
GS1-1_G03373	DEGs	XP_029321627.1 uncharacterized protein C5L36_0C00930 [Pichia kudriavzevii]	ADH6	--
GS1-1_G00672	DEGs	KGK36641.1 hypothetical protein JL09_g4199 [Pichia kudriavzevii]	MDH1	--
GS1-1_G04428	DEGs	XP_029323855.1 uncharacterized protein C5L36_0E04340 [Pichia kudriavzevii]	MDH1	--
GS1-1_G03057	DEGs	XP_029321980.1 uncharacterized protein C5L36_0C04360 [Pichia kudriavzevii]	IDH1	--
GS1-1_G03753	DEGs	XP_029323065.1 uncharacterized protein C5L36_0D03230 [Pichia kudriavzevii]	idh2	--
GS1-1_G04317	DEGs	ONH77918.1 Inosine-5'-monophosphate dehydrogenase [Pichia kudriavzevii]	IMH3	--
GS1-1_G04001	DEGs	XP_029322781.1 uncharacterized protein C5L36_0D00430 [Pichia kudriavzevii]	ERG3	--
GS1-1_G00498	DEGs	XP_029319418.1 uncharacterized protein C5L36_0A05370 [Pichia kudriavzevii]	AO-I	--
GS1-1_G01916	DEGs	OUT21047.1 hypothetical protein CAS74_004045 [Pichia kudriavzevii]	PUT1	--
GS1-1_G03112	DEGs	KGK40511.1 hypothetical protein JL09_g336 [Pichia kudriavzevii]	OPI3	--
GS1-1_G02589	DEGs	OUT24580.1 hypothetical protein CAS74_000968 [Pichia kudriavzevii]	GLC3	--
GS1-1_G01909	DEGs	XP_029321008.1 uncharacterized protein C5L36_0B07790 [Pichia kudriavzevii]	HIS1	--
GS1-1_G02006	DEGs	ONH77354.1 Hexokinase-2 [Pichia kudriavzevii]	HXK2	--
GS1-1_G01145	DEGs	XP_029320146.1 uncharacterized protein C5L36_0A12450 [Pichia kudriavzevii]	NDK1	--
GS1-1_G04142	DEGs	KGK40145.1 hypothetical protein JL09_g818 [Pichia kudriavzevii]	PSD2	--
GS1-1_G02198	DEGs	XP_029321324.1 uncharacterized protein C5L36_0B10830 [Pichia kudriavzevii]	ICL1	--
GS1-1_G00124	DEGs	XP_029319004.1 uncharacterized protein C5L36_0A01330 [Pichia kudriavzevii]	CIT	--
GS1-1_G02699	DEGs	XP_029322398.1 uncharacterized protein C5L36_0C08340 [Pichia kudriavzevii]	ACO1	--
GS1-1_G03420	DEGs	XP_029321573.1 uncharacterized protein C5L36_0C00400 [Pichia kudriavzevii]	ENO	--
GS1-1_G00716	DEGs	XP_029319663.1 uncharacterized protein C5L36_0A07860 [Pichia kudriavzevii]	ARG4	--
GS1-1_G00222	DEGs	XP_029319117.1 uncharacterized protein C5L36_0A02440 [Pichia kudriavzevii]	ADE13	--
GS1-1_G03355	DEGs	KGK35987.1 hypothetical protein JL09_g4863 [Pichia kudriavzevii]	PST2	--
GS1-1_G04571	DEGs	XP_029324004.1 uncharacterized protein C5L36_0E05820 [Pichia kudriavzevii]	ARO9	--
GS1-1_G00767	DEGs	XP_029319717.1 uncharacterized protein C5L36_0A08380 [Pichia kudriavzevii]	POT1	--
MSTRG.2930	DEGs	BA75_00044T0 [Komagataella pastoris]	ERG25	--
MSTRG.2931	DEGs	BA75_00044T0 [Komagataella pastoris]	ERG25	--
GS1-1_G02676	DEGs	XP_029322425.1 uncharacterized protein C5L36_0C08610 [Pichia kudriavzevii]	ADH4	--
GS1-1_G00127	DEGs	XP_029319010.1 uncharacterized protein C5L36_0A01390 [Pichia kudriavzevii]	ACO2	--
M508T488_POS	DAMs	atp	--	--
M506T486_NEG	DAMs	ATP	--	--
M348T453_POS	DAMs	AMP	--	--
M129T261_POS	DAMs	L-Lysine	--	--
M134T428_POS	DAMs	L-aspartic acid	--	--
M169T391_NEG	DAMs	DHAP	--	--
M130T334_NEG	DAMs	L-Leucine	--	--
M116T311_2_POS	DAMs	DL-Proline	--	--
M807T366_1_POS	DAMs	PC(16:0/22:6)	--	--
M807T366_1_POS	DAMs	PC(16:0/22:6)	--	--
M757T41_1_POS	DAMs	PC(16:0/16:0)	--	--
M817T156_2_NEG	DAMs	PC(16:0/20:4)	--	--
M793T154_NEG	DAMs	PLPC	--	--
M118T301_POS	DAMs	DL-Valine	--	--
M118T393_NEG	DAMs	L-Threonine	--	--
M177T107_NEG	DAMs	D-glucono-1,5-lactone	--	--
M229T432_NEG	DAMs	D-Ribulose 5-phosphate	--	--
M195T395_NEG	DAMs	D-Gluconate	--	--
M179T414_NEG	DAMs	α-D-Glucose	--	--
M261T469_POS	DAMs	D-Mannose-6-phosphate	--	--
M259T463_NEG	DAMs	D-Mannose 6-phosphate	--	--
M198T389_POS	DAMs	L-Citrulline	--	--
M314T399_NEG	DAMs	Geranyl diphosphate	--	--
M719T645_POS	DAMs	PE(16:0/18:1(9Z))	--	--
M399T429_NEG	DAMs	D-Fructose 1,6-bisphosphate	--	--
M339T498_NEG	DAMs	Fructose 1,6-diphosphate	--	--
M409T195_NEG	DAMs	1-Palmitoyl Lysophosphatidic Acid	--	--
M671T265_NEG	DAMs	PA(16:0/18:2)	--	--
M673T104_NEG	DAMs	PA(16:0/18:1(9Z))	--	--
M173T435_NEG	DAMs	cis-Aconitate	--	--
M114T356_2_POS	DAMs	5-aminolevulinic acid	--	--
M118T261_POS	DAMs	Indole	--	--
M363T465_NEG	DAMs	Xanthosine 5'-monophosphate	--	--
M137T37_NEG	DAMs	Salicylic acid	--	--
M225T366_NEG	DAMs	Porphobilinogen	--	--
M309T454_NEG	DAMs	D-Ribulose 1,5-bisphosphate	--	--
M319T460_NEG	DAMs	β-D-Fructose 6-phosphate	--	--
M527T297_2_NEG	DAMs	2-cis-4-trans-abscisic acid	--	--
M336T220_POS	DAMs	Senecionine	--	--
M277T106_NEG	DAMs	α-Linolenic acid	--	--
M115T261_1_POS	DAMs	Psoralen	--	--
M123T230_2_POS	DAMs	(+)-Carvone	--	--
M387T445_2_POS	DAMs	Baccatin iii	--	--
M591T341_NEG	DAMs	Pheophorbide a	--	--
Table S8 Pearson correlation coefficient of DEGs with TF or DAMs in potential transcriptional metabolic regulatory network
Gene name	TF ID/Meta name	PCC
Figure 6A
GS1-1_G00160	GS1-1_G00135	0.941586
SPAC6G10.03c	GS1-1_G00135	0.95779
SPAC4D7.02c	GS1-1_G00135	0.987965
GDE1	GS1-1_G00135	0.917912
CDS1	GS1-1_G00135	0.954779
OPI3	GS1-1_G00135	0.903615
CPT1	GS1-1_G00135	0.984477
AYR1	GS1-1_G00135	0.929839
ALE1	GS1-1_G00135	0.930424
DPP1	GS1-1_G00135	0.935749
GS1-1_G00273	GS1-1_G00177	0.930144
PSD2	GS1-1_G00177	0.931837
GS1-1_G00160	GS1-1_G00348	0.993993
SPAC6G10.03c	GS1-1_G00348	0.986925
SPAC4D7.02c	GS1-1_G00348	0.924008
GDE1	GS1-1_G00348	0.974407
OPI3	GS1-1_G00348	0.906036
AYR1	GS1-1_G00348	0.958754
ALE1	GS1-1_G00348	0.913602
SPAC4D7.02c	GS1-1_G00495	0.911721
GS1-1_G00160	GS1-1_G00523	0.990471
SPAC6G10.03c	GS1-1_G00523	0.991274
SPAC4D7.02c	GS1-1_G00523	0.972523
GDE1	GS1-1_G00523	0.953198
CDS1	GS1-1_G00523	0.911363
OPI3	GS1-1_G00523	0.927558
CPT1	GS1-1_G00523	0.919808
AYR1	GS1-1_G00523	0.957731
ALE1	GS1-1_G00523	0.921897
DPP1	GS1-1_G00523	0.90694
DPP1	GS1-1_G00756	0.902049
SPAC6G10.03c	GS1-1_G01099	0.904508
SPAC4D7.02c	GS1-1_G01099	0.926062
SPAC4D7.02c	GS1-1_G01138	-0.92817
GS1-1_G00273	GS1-1_G01250	0.911163
PSD2	GS1-1_G01250	0.936461
GS1-1_G00160	GS1-1_G01384	0.964901
SPAC6G10.03c	GS1-1_G01384	0.959266
GDE1	GS1-1_G01384	0.968101
CDS1	GS1-1_G01384	0.957175
OPI3	GS1-1_G01384	0.977369
CPT1	GS1-1_G01384	0.907089
CRD1	GS1-1_G01384	0.96481
AYR1	GS1-1_G01384	0.997708
ALE1	GS1-1_G01384	0.991338
CHO1	GS1-1_G01384	0.986823
DPP1	GS1-1_G01384	0.964647
GS1-1_G00273	GS1-1_G01460	-0.918424
GS1-1_G00160	GS1-1_G01460	0.971089
SPAC6G10.03c	GS1-1_G01460	0.956584
GDE1	GS1-1_G01460	0.950407
CDS1	GS1-1_G01460	0.907292
OPI3	GS1-1_G01460	0.984128
CRD1	GS1-1_G01460	0.954112
AYR1	GS1-1_G01460	0.992591
ALE1	GS1-1_G01460	0.964731
CHO1	GS1-1_G01460	0.958642
DPP1	GS1-1_G01460	0.919177
PSD2	GS1-1_G01543	0.90116
GS1-1_G00273	GS1-1_G01545	0.908886
PSD2	GS1-1_G01545	0.916915
GS1-1_G00160	GS1-1_G01853	0.95834
SPAC6G10.03c	GS1-1_G01853	0.969503
SPAC4D7.02c	GS1-1_G01853	0.917288
GDE1	GS1-1_G01853	0.977219
CDS1	GS1-1_G01853	0.993112
OPI3	GS1-1_G01853	0.934968
CPT1	GS1-1_G01853	0.935148
CRD1	GS1-1_G01853	0.906373
AYR1	GS1-1_G01853	0.974146
ALE1	GS1-1_G01853	0.983663
CHO1	GS1-1_G01853	0.974767
DPP1	GS1-1_G01853	0.992942
GS1-1_G00273	GS1-1_G01933	-0.930535
GS1-1_G00160	GS1-1_G01933	0.965423
SPAC6G10.03c	GS1-1_G01933	0.943369
GDE1	GS1-1_G01933	0.928348
OPI3	GS1-1_G01933	0.96391
CRD1	GS1-1_G01933	0.928556
AYR1	GS1-1_G01933	0.972546
ALE1	GS1-1_G01933	0.925992
CHO1	GS1-1_G01933	0.916009
GS1-1_G00273	GS1-1_G02215	0.918853
PSD2	GS1-1_G02215	0.940767
GS1-1_G00160	GS1-1_G02274	0.964719
SPAC6G10.03c	GS1-1_G02274	0.979068
SPAC4D7.02c	GS1-1_G02274	0.945783
GDE1	GS1-1_G02274	0.964442
CDS1	GS1-1_G02274	0.975967
OPI3	GS1-1_G02274	0.934122
CPT1	GS1-1_G02274	0.939071
AYR1	GS1-1_G02274	0.963197
ALE1	GS1-1_G02274	0.964313
CHO1	GS1-1_G02274	0.950775
DPP1	GS1-1_G02274	0.976172
SPAC4D7.02c	GS1-1_G02289	0.963904
CPT1	GS1-1_G02289	0.953436
GDE1	GS1-1_G02342	0.925806
GS1-1_G00273	GPC	-0.888791
GS1-1_G00160	GPC	0.787916
SPAC6G10.03c	GPC	0.759184
SPAC4D7.02c	GPC	0.748312
GDE1	GPC	0.700203
CDS1	GPC	0.650387
OPI3	GPC	0.879323
CPT1	GPC	0.70207
CRD1	GPC	0.808165
PSD2	GPC	-0.889333
AYR1	GPC	0.814831
ALE1	GPC	0.762961
CHO1	GPC	0.753366
DPP1	GPC	0.67045
GS1-1_G00273	PC(18:1/0:0)	0.807824
GS1-1_G00160	PC(18:1/0:0)	-0.897292
SPAC6G10.03c	PC(18:1/0:0)	-0.896426
SPAC4D7.02c	PC(18:1/0:0)	-0.863497
GDE1	PC(18:1/0:0)	-0.860658
CDS1	PC(18:1/0:0)	-0.850849
OPI3	PC(18:1/0:0)	-0.935703
CPT1	PC(18:1/0:0)	-0.837253
CRD1	PC(18:1/0:0)	-0.850287
PSD2	PC(18:1/0:0)	0.773414
AYR1	PC(18:1/0:0)	-0.913015
ALE1	PC(18:1/0:0)	-0.895452
CHO1	PC(18:1/0:0)	-0.890007
DPP1	PC(18:1/0:0)	-0.867743
GS1-1_G00273	PC(16:0/16:0)	0.952116
GS1-1_G00160	PC(16:0/16:0)	-0.841064
SPAC6G10.03c	PC(16:0/16:0)	-0.812537
SPAC4D7.02c	PC(16:0/16:0)	-0.695806
GDE1	PC(16:0/16:0)	-0.830034
CDS1	PC(16:0/16:0)	-0.773438
OPI3	PC(16:0/16:0)	-0.930025
CPT1	PC(16:0/16:0)	-0.699697
CRD1	PC(16:0/16:0)	-0.923589
PSD2	PC(16:0/16:0)	0.932124
AYR1	PC(16:0/16:0)	-0.905608
ALE1	PC(16:0/16:0)	-0.879873
CHO1	PC(16:0/16:0)	-0.89824
DPP1	PC(16:0/16:0)	-0.808881
GS1-1_G00273	PI(16:0/18:1(9Z))	0.858802
GS1-1_G00160	PI(16:0/18:1(9Z))	-0.952807
SPAC6G10.03c	PI(16:0/18:1(9Z))	-0.940936
SPAC4D7.02c	PI(16:0/18:1(9Z))	-0.925579
GDE1	PI(16:0/18:1(9Z))	-0.890013
CDS1	PI(16:0/18:1(9Z))	-0.838742
OPI3	PI(16:0/18:1(9Z))	-0.94759
CPT1	PI(16:0/18:1(9Z))	-0.86825
CRD1	PI(16:0/18:1(9Z))	-0.865283
PSD2	PI(16:0/18:1(9Z))	0.818581
AYR1	PI(16:0/18:1(9Z))	-0.939817
ALE1	PI(16:0/18:1(9Z))	-0.892865
CHO1	PI(16:0/18:1(9Z))	-0.871987
DPP1	PI(16:0/18:1(9Z))	-0.844277
GS1-1_G00273	PC(18:0/0:0)	0.489385
GS1-1_G00160	PC(18:0/0:0)	-0.785031
SPAC6G10.03c	PC(18:0/0:0)	-0.816188
SPAC4D7.02c	PC(18:0/0:0)	-0.859107
GDE1	PC(18:0/0:0)	-0.74736
CDS1	PC(18:0/0:0)	-0.793477
OPI3	PC(18:0/0:0)	-0.758841
CPT1	PC(18:0/0:0)	-0.818926
CRD1	PC(18:0/0:0)	-0.619164
PSD2	PC(18:0/0:0)	0.440659
AYR1	PC(18:0/0:0)	-0.752851
ALE1	PC(18:0/0:0)	-0.756227
CHO1	PC(18:0/0:0)	-0.73206
DPP1	PC(18:0/0:0)	-0.789453
GS1-1_G00273	DHAP	-0.980462
GS1-1_G00160	DHAP	0.880282
SPAC6G10.03c	DHAP	0.84729
SPAC4D7.02c	DHAP	0.787662
GDE1	DHAP	0.828827
CDS1	DHAP	0.766623
OPI3	DHAP	0.951834
CPT1	DHAP	0.767959
CRD1	DHAP	0.930537
PSD2	DHAP	-0.962716
AYR1	DHAP	0.921574
ALE1	DHAP	0.876377
CHO1	DHAP	0.873445
DPP1	DHAP	0.786422
GS1-1_G00273	PC(16:0/22:6)	0.761996
GS1-1_G00160	PC(16:0/22:6)	-0.93224
SPAC6G10.03c	PC(16:0/22:6)	-0.932114
SPAC4D7.02c	PC(16:0/22:6)	-0.948249
GDE1	PC(16:0/22:6)	-0.863854
CDS1	PC(16:0/22:6)	-0.833374
OPI3	PC(16:0/22:6)	-0.907025
CPT1	PC(16:0/22:6)	-0.882242
CRD1	PC(16:0/22:6)	-0.797603
PSD2	PC(16:0/22:6)	0.717448
AYR1	PC(16:0/22:6)	-0.901005
ALE1	PC(16:0/22:6)	-0.860077
CHO1	PC(16:0/22:6)	-0.831452
DPP1	PC(16:0/22:6)	-0.831834
GS1-1_G00273	PC(16:0/20:4)	0.917805
GS1-1_G00160	PC(16:0/20:4)	-0.917308
SPAC6G10.03c	PC(16:0/20:4)	-0.900096
SPAC4D7.02c	PC(16:0/20:4)	-0.831548
GDE1	PC(16:0/20:4)	-0.884152
CDS1	PC(16:0/20:4)	-0.839675
OPI3	PC(16:0/20:4)	-0.967482
CPT1	PC(16:0/20:4)	-0.80977
CRD1	PC(16:0/20:4)	-0.918043
PSD2	PC(16:0/20:4)	0.887109
AYR1	PC(16:0/20:4)	-0.948117
ALE1	PC(16:0/20:4)	-0.917515
CHO1	PC(16:0/20:4)	-0.918516
DPP1	PC(16:0/20:4)	-0.862378
GS1-1_G00273	PE(18:0/22:6(4z,7z,10z,13z,1z,19z))	0.920349
GS1-1_G00160	PE(18:0/22:6(4z,7z,10z,13z,1z,19z))	-0.75933
SPAC6G10.03c	PE(18:0/22:6(4z,7z,10z,13z,1z,19z))	-0.730465
SPAC4D7.02c	PE(18:0/22:6(4z,7z,10z,13z,1z,19z))	-0.591177
GDE1	PE(18:0/22:6(4z,7z,10z,13z,1z,19z))	-0.767789
CDS1	PE(18:0/22:6(4z,7z,10z,13z,1z,19z))	-0.724169
OPI3	PE(18:0/22:6(4z,7z,10z,13z,1z,19z))	-0.879987
CPT1	PE(18:0/22:6(4z,7z,10z,13z,1z,19z))	-0.619283
CRD1	PE(18:0/22:6(4z,7z,10z,13z,1z,19z))	-0.893569
PSD2	PE(18:0/22:6(4z,7z,10z,13z,1z,19z))	0.908177
AYR1	PE(18:0/22:6(4z,7z,10z,13z,1z,19z))	-0.848349
ALE1	PE(18:0/22:6(4z,7z,10z,13z,1z,19z))	-0.836747
CHO1	PE(18:0/22:6(4z,7z,10z,13z,1z,19z))	-0.86747
DPP1	PE(18:0/22:6(4z,7z,10z,13z,1z,19z))	-0.76771
GS1-1_G00273	CDP-choline	0.765222
GS1-1_G00160	CDP-choline	-0.794688
SPAC6G10.03c	CDP-choline	-0.780093
SPAC4D7.02c	CDP-choline	-0.670985
GDE1	CDP-choline	-0.766532
CDS1	CDP-choline	-0.676637
OPI3	CDP-choline	-0.814484
CPT1	CDP-choline	-0.604485
CRD1	CDP-choline	-0.7239
PSD2	CDP-choline	0.737636
AYR1	CDP-choline	-0.797332
ALE1	CDP-choline	-0.752598
CHO1	CDP-choline	-0.767722
DPP1	CDP-choline	-0.716705
GS1-1_G00273	PE(16:0/18:1)	0.935215
GS1-1_G00160	PE(16:0/18:1)	-0.930078
SPAC6G10.03c	PE(16:0/18:1)	-0.911217
SPAC4D7.02c	PE(16:0/18:1)	-0.876436
GDE1	PE(16:0/18:1)	-0.880526
CDS1	PE(16:0/18:1)	-0.846534
OPI3	PE(16:0/18:1)	-0.981571
CPT1	PE(16:0/18:1)	-0.85629
CRD1	PE(16:0/18:1)	-0.935631
PSD2	PE(16:0/18:1)	0.906544
AYR1	PE(16:0/18:1)	-0.958128
ALE1	PE(16:0/18:1)	-0.924469
CHO1	PE(16:0/18:1)	-0.914399
DPP1	PE(16:0/18:1)	-0.859165
GS1-1_G00273	PE(18:1/0:0)	0.948271
GS1-1_G00160	PE(18:1/0:0)	-0.870168
SPAC6G10.03c	PE(18:1/0:0)	-0.846389
SPAC4D7.02c	PE(18:1/0:0)	-0.752531
GDE1	PE(18:1/0:0)	-0.850966
CDS1	PE(18:1/0:0)	-0.808514
OPI3	PE(18:1/0:0)	-0.955072
CPT1	PE(18:1/0:0)	-0.754224
CRD1	PE(18:1/0:0)	-0.935553
PSD2	PE(18:1/0:0)	0.926087
AYR1	PE(18:1/0:0)	-0.928408
ALE1	PE(18:1/0:0)	-0.90493
CHO1	PE(18:1/0:0)	-0.916674
DPP1	PE(18:1/0:0)	-0.838598
GS1-1_G00273	PA(16:0/18:1)	0.812481
GS1-1_G00160	PA(16:0/18:1)	-0.940827
SPAC6G10.03c	PA(16:0/18:1)	-0.934233
SPAC4D7.02c	PA(16:0/18:1)	-0.957932
GDE1	PA(16:0/18:1)	-0.865868
CDS1	PA(16:0/18:1)	-0.834878
OPI3	PA(16:0/18:1)	-0.927699
CPT1	PA(16:0/18:1)	-0.899958
CRD1	PA(16:0/18:1)	-0.836157
PSD2	PA(16:0/18:1)	0.771767
AYR1	PA(16:0/18:1)	-0.918175
ALE1	PA(16:0/18:1)	-0.873973
CHO1	PA(16:0/18:1)	-0.842065
DPP1	PA(16:0/18:1)	-0.829816
GS1-1_G00273	PC(16:0/18:0)	0.935721
GS1-1_G00160	PC(16:0/18:0)	-0.92091
SPAC6G10.03c	PC(16:0/18:0)	-0.902358
SPAC4D7.02c	PC(16:0/18:0)	-0.844809
GDE1	PC(16:0/18:0)	-0.884206
CDS1	PC(16:0/18:0)	-0.847976
OPI3	PC(16:0/18:0)	-0.979376
CPT1	PC(16:0/18:0)	-0.830681
CRD1	PC(16:0/18:0)	-0.938038
PSD2	PC(16:0/18:0)	0.906885
AYR1	PC(16:0/18:0)	-0.957068
ALE1	PC(16:0/18:0)	-0.928119
CHO1	PC(16:0/18:0)	-0.926073
DPP1	PC(16:0/18:0)	-0.86717
Figure 6B
idh2	Mesaconic acid	0.900122
EHD3	Mesaconic acid	0.900663
LSC2	Mesaconic acid	0.901148
ACS1	Mesaconic acid	0.901635
CIT	Mesaconic acid	0.903306
Os01g0760600	Mesaconic acid	0.903498
AGX1	Mesaconic acid	0.904118
ACO1	Mesaconic acid	0.904318
tca-8	Mesaconic acid	0.908162
KGD2	Mesaconic acid	0.90871
SDH2	Mesaconic acid	0.915768
GS1-1_G00672	Mesaconic acid	0.918055
SHM2	Mesaconic acid	-0.922227
FOX2	Mesaconic acid	0.92934
IDH1	Mesaconic acid	0.930082
KGD1	Mesaconic acid	0.930484
FUM1	Mesaconic acid	0.936308
PCK1	Mesaconic acid	0.939643
HXK2	Mesaconic acid	-0.947158
GPM2	Mesaconic acid	-0.956069
PGI1	Mesaconic acid	-0.956342
ENO	Mesaconic acid	-0.95711
GPD	Mesaconic acid	-0.957195
POX1	Mesaconic acid	0.958476
CDC19	Mesaconic acid	-0.969931
PFK2	Mesaconic acid	-0.970403
PGK1	Mesaconic acid	-0.971814
TPI1	Mesaconic acid	-0.973943
GPM1	Mesaconic acid	-0.974624
PFK1	Mesaconic acid	-0.976067
FBA1	Mesaconic acid	-0.978397
PACTA	Mesaconic acid	-0.987676
GND1	Mesaconic acid	-0.99002
GPD	GS1-1_G04371	0.902961
CDC19	GS1-1_G04371	0.912768
FBA1	GS1-1_G04371	0.927412
TPI1	GS1-1_G04371	0.937001
PACTA	GS1-1_G04371	0.937602
ENO	GS1-1_G04371	0.96144
GCV1	GS1-1_G03669	0.907834
GCV2	GS1-1_G03669	0.911393
SER3	GS1-1_G03669	0.952637
GCV3	GS1-1_G03669	0.961421
GS1-1_G01168	GS1-1_G03669	0.966397
PCK1	GS1-1_G03651	0.902727
KGD1	GS1-1_G03651	0.903644
FOX2	GS1-1_G03651	0.905113
FUM1	GS1-1_G03651	0.91209
ICL1	GS1-1_G03651	0.91367
IDH1	GS1-1_G03651	0.915895
RKI1	GS1-1_G03651	0.9183
LSC2	GS1-1_G03651	0.922847
KGD2	GS1-1_G03651	0.922864
idh2	GS1-1_G03651	0.923574
AGX1	GS1-1_G03651	0.924624
ACS1	GS1-1_G03651	0.926141
EHD3	GS1-1_G03651	0.928717
SDH4	GS1-1_G03651	0.929054
LPD1	GS1-1_G03651	0.930731
GS1-1_G00672	GS1-1_G03651	0.932001
tca-8	GS1-1_G03651	0.935472
Os01g0760600	GS1-1_G03651	0.939108
PDA1	GS1-1_G03651	0.939815
DAK	GS1-1_G03651	0.94098
SDH2	GS1-1_G03651	0.941379
SDH1	GS1-1_G03651	0.941824
ACO1	GS1-1_G03651	0.945502
CIT	GS1-1_G03651	0.947528
GS1-1_G04428	GS1-1_G03651	0.950478
AAT2	GS1-1_G03651	0.959133
SOL3	GS1-1_G03651	0.968413
IDP2	GS1-1_G03651	0.971323
FBP1	GS1-1_G03651	0.974586
TDA10	GS1-1_G03651	0.983489
ILV1	GS1-1_G03651	0.992254
AAT2	GS1-1_G03561	0.902791
SDH2	GS1-1_G03561	0.906381
IDP2	GS1-1_G03561	0.908477
SDH4	GS1-1_G03561	0.910784
SOL3	GS1-1_G03561	0.915867
FBP1	GS1-1_G03561	0.928604
ICL1	GS1-1_G03561	0.929129
ILV1	GS1-1_G03561	0.930388
TDA10	GS1-1_G03561	0.933664
PFK2	GS1-1_G03551	0.901462
CIT	GS1-1_G03551	-0.903149
GPD	GS1-1_G03551	0.9048
SDH2	GS1-1_G03551	-0.905662
GS1-1_G00672	GS1-1_G03551	-0.906678
FBP1	GS1-1_G03551	-0.90717
IDH1	GS1-1_G03551	-0.907793
ACO1	GS1-1_G03551	-0.90902
PGK1	GS1-1_G03551	0.909434
PCK1	GS1-1_G03551	-0.915766
FUM1	GS1-1_G03551	-0.916908
GPM1	GS1-1_G03551	0.918083
FOX2	GS1-1_G03551	-0.921052
CDC19	GS1-1_G03551	0.928037
ICL1	GS1-1_G03551	-0.931025
POX1	GS1-1_G03551	-0.934665
KGD1	GS1-1_G03551	-0.94576
TPI1	GS1-1_G03551	0.953908
FBA1	GS1-1_G03551	0.956262
PACTA	GS1-1_G03551	0.958984
ENO	GS1-1_G03551	0.972906
ILV1	GS1-1_G03487	0.909191
GPD	GS1-1_G03487	-0.913873
PACTA	GS1-1_G03487	-0.917246
ENO	GS1-1_G03487	-0.917502
TDA10	GS1-1_G03487	0.919228
PGI1	GS1-1_G03487	-0.921008
HXK2	GS1-1_G03487	-0.924455
PFK2	GS1-1_G03487	-0.933044
LAT1	GS1-1_G03487	0.935813
CDC19	GS1-1_G03487	-0.936611
TPI1	GS1-1_G03487	-0.936719
PGK1	GS1-1_G03487	-0.939363
PFK1	GS1-1_G03487	-0.939804
FBP1	GS1-1_G03487	0.94172
GPM1	GS1-1_G03487	-0.944526
FBA1	GS1-1_G03487	-0.944882
IDP2	GS1-1_G03487	0.946153
SDH1	GS1-1_G03487	0.956634
SOL3	GS1-1_G03487	0.959927
CIT	GS1-1_G03487	0.96328
AAT2	GS1-1_G03487	0.964161
GS1-1_G04428	GS1-1_G03487	0.965243
EHD3	GS1-1_G03487	0.965759
LPD1	GS1-1_G03487	0.967648
DAK	GS1-1_G03487	0.96788
ACO1	GS1-1_G03487	0.967955
AGX1	GS1-1_G03487	0.968968
Os01g0760600	GS1-1_G03487	0.969455
LSC2	GS1-1_G03487	0.970065
tca-8	GS1-1_G03487	0.970363
FUM1	GS1-1_G03487	0.972436
GS1-1_G00672	GS1-1_G03487	0.972654
KGD2	GS1-1_G03487	0.973248
RKI1	GS1-1_G03487	0.973435
PDA1	GS1-1_G03487	0.973443
ACS1	GS1-1_G03487	0.974183
IDH1	GS1-1_G03487	0.9747
PCK1	GS1-1_G03487	0.978267
idh2	GS1-1_G03487	0.978967
SDH2	GS1-1_G03487	0.979949
POX1	GS1-1_G03487	0.981098
SDH4	GS1-1_G03487	0.983364
FOX2	GS1-1_G03487	0.98607
KGD1	GS1-1_G03487	0.987011
ICL1	GS1-1_G03487	0.988413
GS1-1_G01168	GS1-1_G03467	0.938411
PDA1	GS1-1_G03211	0.903784
GS1-1_G04428	GS1-1_G03211	0.904142
SDH4	GS1-1_G03211	0.904663
SDH1	GS1-1_G03211	0.90884
AAT2	GS1-1_G03211	0.919785
IDP2	GS1-1_G03211	0.936871
SOL3	GS1-1_G03211	0.939415
FBP1	GS1-1_G03211	0.943505
ILV1	GS1-1_G03211	0.947403
TDA10	GS1-1_G03211	0.95324
PACTA	GS1-1_G03151	0.90115
GPM1	GS1-1_G03151	0.909392
CDC19	GS1-1_G03151	0.910891
SER3	GS1-1_G03151	0.911501
PFK1	GS1-1_G03151	0.916985
PGK1	GS1-1_G03151	0.917063
SHM2	GS1-1_G03151	0.919447
HXK2	GS1-1_G03151	0.920295
PFK2	GS1-1_G03151	0.924467
PGI1	GS1-1_G03151	0.931141
GPD	GS1-1_G03151	0.932683
MET13	GS1-1_G03151	0.93398
GND1	GS1-1_G03151	0.943684
GPM2	GS1-1_G03151	0.948631
POX1	GS1-1_G03116	0.900019
FBP1	GS1-1_G03116	0.902064
PDA1	GS1-1_G03116	0.903199
idh2	GS1-1_G03116	0.903977
SOL3	GS1-1_G03116	0.906381
FOX2	GS1-1_G03116	0.918471
KGD1	GS1-1_G03116	0.937609
SDH4	GS1-1_G03116	0.941797
ICL1	GS1-1_G03116	0.967994
ENO	GS1-1_G03083	-0.902999
POX1	GS1-1_G03083	0.926498
AGX1	GS1-1_G03083	0.93389
RKI1	GS1-1_G03083	0.934076
EHD3	GS1-1_G03083	0.934316
LSC2	GS1-1_G03083	0.934767
PCK1	GS1-1_G03083	0.935561
SDH1	GS1-1_G03083	0.936962
KGD2	GS1-1_G03083	0.93783
LPD1	GS1-1_G03083	0.937893
FUM1	GS1-1_G03083	0.938061
IDH1	GS1-1_G03083	0.93926
ACS1	GS1-1_G03083	0.941501
idh2	GS1-1_G03083	0.944801
FOX2	GS1-1_G03083	0.947267
Os01g0760600	GS1-1_G03083	0.947756
tca-8	GS1-1_G03083	0.948225
DAK	GS1-1_G03083	0.94929
GS1-1_G00672	GS1-1_G03083	0.949419
PDA1	GS1-1_G03083	0.950134
ILV1	GS1-1_G03083	0.951672
CIT	GS1-1_G03083	0.955263
GS1-1_G04428	GS1-1_G03083	0.95755
ACO1	GS1-1_G03083	0.958969
KGD1	GS1-1_G03083	0.959201
AAT2	GS1-1_G03083	0.960073
SDH2	GS1-1_G03083	0.96033
SDH4	GS1-1_G03083	0.96101
IDP2	GS1-1_G03083	0.964578
SOL3	GS1-1_G03083	0.968827
TDA10	GS1-1_G03083	0.974803
ICL1	GS1-1_G03083	0.975192
FBP1	GS1-1_G03083	0.977783
POX1	GS1-1_G03046	0.911206
KGD1	GS1-1_G03046	0.918523
ICL1	GS1-1_G03046	0.91925
TDA10	GS1-1_G03046	0.930956
FOX2	GS1-1_G03046	0.940178
PCK1	GS1-1_G03046	0.940782
FBP1	GS1-1_G03046	0.942059
FUM1	GS1-1_G03046	0.942543
IDH1	GS1-1_G03046	0.950272
SDH2	GS1-1_G03046	0.955841
GS1-1_G00672	GS1-1_G03046	0.956064
ACO1	GS1-1_G03046	0.957106
CIT	GS1-1_G03046	0.958363
tca-8	GS1-1_G03046	0.963325
GS1-1_G04428	GS1-1_G03046	0.963896
ILV1	GS1-1_G03046	0.9644
IDP2	GS1-1_G03046	0.965831
KGD2	GS1-1_G03046	0.967028
SDH4	GS1-1_G03046	0.967499
Os01g0760600	GS1-1_G03046	0.967705
idh2	GS1-1_G03046	0.968273
DAK	GS1-1_G03046	0.968593
ACS1	GS1-1_G03046	0.969716
AGX1	GS1-1_G03046	0.970606
LSC2	GS1-1_G03046	0.970778
RKI1	GS1-1_G03046	0.971549
EHD3	GS1-1_G03046	0.971986
LPD1	GS1-1_G03046	0.975192
AAT2	GS1-1_G03046	0.976926
SOL3	GS1-1_G03046	0.977108
PDA1	GS1-1_G03046	0.981637
LAT1	GS1-1_G03046	0.986702
SDH1	GS1-1_G03046	0.988844
GPM1	GS1-1_G02896	0.900201
PFK1	GS1-1_G02896	0.907989
PGK1	GS1-1_G02896	0.913665
PFK2	GS1-1_G02896	0.921534
GPD	GS1-1_G02896	0.925481
PGI1	GS1-1_G02896	0.944805
GPM2	GS1-1_G02896	0.950933
HXK2	GS1-1_G02896	0.953478
GCV2	GS1-1_G02896	0.956732
GCV1	GS1-1_G02896	0.958624
GCV3	GS1-1_G02896	0.960503
MET13	GS1-1_G02896	0.961497
SHM2	GS1-1_G02896	0.967044
SER3	GS1-1_G02896	0.982935
LAT1	GS1-1_G02549	0.916272
GND1	GS1-1_G02549	-0.930927
GPM2	GS1-1_G02549	-0.933324
TDA10	GS1-1_G02549	0.940134
HXK2	GS1-1_G02549	-0.940764
PGI1	GS1-1_G02549	-0.951273
SDH1	GS1-1_G02549	0.95661
GPD	GS1-1_G02549	-0.957516
IDP2	GS1-1_G02549	0.961817
FBP1	GS1-1_G02549	0.962375
PFK2	GS1-1_G02549	-0.962911
PFK1	GS1-1_G02549	-0.96304
PACTA	GS1-1_G02549	-0.964442
SOL3	GS1-1_G02549	0.965501
PGK1	GS1-1_G02549	-0.968842
ENO	GS1-1_G02549	-0.970313
AAT2	GS1-1_G02549	0.970356
PDA1	GS1-1_G02549	0.971174
EHD3	GS1-1_G02549	0.973172
SDH4	GS1-1_G02549	0.973375
LPD1	GS1-1_G02549	0.973519
GPM1	GS1-1_G02549	-0.974081
CDC19	GS1-1_G02549	-0.975003
AGX1	GS1-1_G02549	0.975259
LSC2	GS1-1_G02549	0.976655
RKI1	GS1-1_G02549	0.976716
GS1-1_G04428	GS1-1_G02549	0.978274
DAK	GS1-1_G02549	0.978426
Os01g0760600	GS1-1_G02549	0.978455
CIT	GS1-1_G02549	0.979005
ACS1	GS1-1_G02549	0.979963
KGD2	GS1-1_G02549	0.980033
TPI1	GS1-1_G02549	-0.980107
FBA1	GS1-1_G02549	-0.981411
tca-8	GS1-1_G02549	0.982059
idh2	GS1-1_G02549	0.9824
ACO1	GS1-1_G02549	0.983363
SDH2	GS1-1_G02549	0.98404
GS1-1_G00672	GS1-1_G02549	0.985619
IDH1	GS1-1_G02549	0.987596
FUM1	GS1-1_G02549	0.989318
ICL1	GS1-1_G02549	0.989752
PCK1	GS1-1_G02549	0.991337
POX1	GS1-1_G02549	0.995091
FOX2	GS1-1_G02549	0.995497
KGD1	GS1-1_G02549	0.999392
TPI1	GS1-1_G02485	0.904911
CDC19	GS1-1_G02485	0.939313
GPM1	GS1-1_G02485	0.945085
GND1	GS1-1_G02485	0.95429
PGK1	GS1-1_G02485	0.954429
GCV3	GS1-1_G02485	0.955421
PFK1	GS1-1_G02485	0.955923
GPD	GS1-1_G02485	0.960418
PFK2	GS1-1_G02485	0.961311
GCV1	GS1-1_G02485	0.962238
MET13	GS1-1_G02485	0.962316
GCV2	GS1-1_G02485	0.96436
PGI1	GS1-1_G02485	0.97351
HXK2	GS1-1_G02485	0.978536
SER3	GS1-1_G02485	0.9808
GPM2	GS1-1_G02485	0.982298
SHM2	GS1-1_G02485	0.983096
TPI1	GS1-1_G02465	0.907965
FBA1	GS1-1_G02465	0.917291
PACTA	GS1-1_G02465	0.932947
ENO	GS1-1_G02465	0.946577
FBP1	GS1-1_G02289	0.911096
ILV1	GS1-1_G02289	0.915597
TDA10	GS1-1_G02289	0.939196
LAT1	GS1-1_G02274	0.903322
POX1	GS1-1_G02274	0.910789
PCK1	GS1-1_G02274	0.9295
FOX2	GS1-1_G02274	0.932695
KGD1	GS1-1_G02274	0.933944
FUM1	GS1-1_G02274	0.934093
RKI1	GS1-1_G02274	0.935218
IDH1	GS1-1_G02274	0.937738
LSC2	GS1-1_G02274	0.93779
AGX1	GS1-1_G02274	0.940338
KGD2	GS1-1_G02274	0.940372
idh2	GS1-1_G02274	0.941641
ICL1	GS1-1_G02274	0.941684
ACS1	GS1-1_G02274	0.942101
EHD3	GS1-1_G02274	0.94212
LPD1	GS1-1_G02274	0.942762
SDH1	GS1-1_G02274	0.944647
SDH4	GS1-1_G02274	0.946796
GS1-1_G00672	GS1-1_G02274	0.948887
tca-8	GS1-1_G02274	0.949195
PDA1	GS1-1_G02274	0.951296
DAK	GS1-1_G02274	0.951789
Os01g0760600	GS1-1_G02274	0.952586
ACO1	GS1-1_G02274	0.956249
CIT	GS1-1_G02274	0.957149
GS1-1_G04428	GS1-1_G02274	0.959267
AAT2	GS1-1_G02274	0.964198
SDH2	GS1-1_G02274	0.964266
IDP2	GS1-1_G02274	0.96644
SOL3	GS1-1_G02274	0.967914
FBP1	GS1-1_G02274	0.969628
TDA10	GS1-1_G02274	0.972074
ILV1	GS1-1_G02274	0.986851
GPM2	GS1-1_G02215	0.901378
GS1-1_G01168	GS1-1_G02215	0.908421
GCV1	GS1-1_G02215	0.909467
GCV2	GS1-1_G02215	0.911264
SHM2	GS1-1_G02215	0.922026
MET13	GS1-1_G02215	0.926105
GCV3	GS1-1_G02215	0.947099
SER3	GS1-1_G02215	0.962425
MET13	GS1-1_G01933	-0.908236
TDA10	GS1-1_G01933	0.922533
SDH1	GS1-1_G01933	0.939945
GND1	GS1-1_G01933	-0.94208
GPM2	GS1-1_G01933	-0.942192
HXK2	GS1-1_G01933	-0.945092
IDP2	GS1-1_G01933	0.945395
FBP1	GS1-1_G01933	0.947539
SOL3	GS1-1_G01933	0.948915
AAT2	GS1-1_G01933	0.95497
PDA1	GS1-1_G01933	0.956948
PGI1	GS1-1_G01933	-0.957549
EHD3	GS1-1_G01933	0.960655
LPD1	GS1-1_G01933	0.960727
SDH4	GS1-1_G01933	0.961265
AGX1	GS1-1_G01933	0.963393
GPD	GS1-1_G01933	-0.963831
LSC2	GS1-1_G01933	0.965155
GS1-1_G04428	GS1-1_G01933	0.965468
RKI1	GS1-1_G01933	0.965494
DAK	GS1-1_G01933	0.965999
Os01g0760600	GS1-1_G01933	0.96615
PFK1	GS1-1_G01933	-0.966468
CIT	GS1-1_G01933	0.966895
PFK2	GS1-1_G01933	-0.96809
ACS1	GS1-1_G01933	0.968714
KGD2	GS1-1_G01933	0.969183
tca-8	GS1-1_G01933	0.970859
idh2	GS1-1_G01933	0.97176
ACO1	GS1-1_G01933	0.972095
PACTA	GS1-1_G01933	-0.972307
ENO	GS1-1_G01933	-0.972635
SDH2	GS1-1_G01933	0.972895
PGK1	GS1-1_G01933	-0.973354
GS1-1_G00672	GS1-1_G01933	0.975609
GPM1	GS1-1_G01933	-0.977693
CDC19	GS1-1_G01933	-0.979139
IDH1	GS1-1_G01933	0.979408
FUM1	GS1-1_G01933	0.982222
FBA1	GS1-1_G01933	-0.983495
TPI1	GS1-1_G01933	-0.983854
ICL1	GS1-1_G01933	0.984345
PCK1	GS1-1_G01933	0.985267
FOX2	GS1-1_G01933	0.989892
POX1	GS1-1_G01933	0.993775
KGD1	GS1-1_G01933	0.995975
POX1	GS1-1_G01853	0.90946
PCK1	GS1-1_G01853	0.933276
KGD1	GS1-1_G01853	0.936027
FUM1	GS1-1_G01853	0.936242
LAT1	GS1-1_G01853	0.939592
FOX2	GS1-1_G01853	0.940749
IDH1	GS1-1_G01853	0.94201
ICL1	GS1-1_G01853	0.951172
KGD2	GS1-1_G01853	0.95276
GS1-1_G00672	GS1-1_G01853	0.95285
AGX1	GS1-1_G01853	0.9531
LSC2	GS1-1_G01853	0.953713
RKI1	GS1-1_G01853	0.953962
EHD3	GS1-1_G01853	0.9546
ACS1	GS1-1_G01853	0.95709
tca-8	GS1-1_G01853	0.957156
idh2	GS1-1_G01853	0.958281
LPD1	GS1-1_G01853	0.959163
CIT	GS1-1_G01853	0.959673
Os01g0760600	GS1-1_G01853	0.960138
SDH2	GS1-1_G01853	0.960629
ACO1	GS1-1_G01853	0.960735
DAK	GS1-1_G01853	0.961861
GS1-1_G04428	GS1-1_G01853	0.96481
TDA10	GS1-1_G01853	0.967591
FBP1	GS1-1_G01853	0.970714
SDH1	GS1-1_G01853	0.971018
PDA1	GS1-1_G01853	0.972639
SDH4	GS1-1_G01853	0.972863
IDP2	GS1-1_G01853	0.975051
AAT2	GS1-1_G01853	0.976363
ILV1	GS1-1_G01853	0.981316
SOL3	GS1-1_G01853	0.984246
GPM2	GS1-1_G01545	0.904012
HXK2	GS1-1_G01545	0.917839
SHM2	GS1-1_G01545	0.958575
GS1-1_G01168	GS1-1_G01545	0.961607
GCV1	GS1-1_G01545	0.97753
GCV2	GS1-1_G01545	0.979993
SER3	GS1-1_G01545	0.989107
GCV3	GS1-1_G01545	0.993228
SHM2	GS1-1_G01543	0.920844
GCV1	GS1-1_G01543	0.937963
GCV2	GS1-1_G01543	0.945645
GS1-1_G01168	GS1-1_G01543	0.959267
SER3	GS1-1_G01543	0.96294
GCV3	GS1-1_G01543	0.975917
SER3	GS1-1_G01468	0.919091
GCV3	GS1-1_G01468	0.946648
GS1-1_G01168	GS1-1_G01468	0.985635
ILV1	GS1-1_G01460	0.914786
GND1	GS1-1_G01460	-0.927022
GPM2	GS1-1_G01460	-0.932197
LAT1	GS1-1_G01460	0.941834
TDA10	GS1-1_G01460	0.942802
HXK2	GS1-1_G01460	-0.946402
PGI1	GS1-1_G01460	-0.951182
GPD	GS1-1_G01460	-0.953262
PACTA	GS1-1_G01460	-0.953459
ENO	GS1-1_G01460	-0.958119
PFK2	GS1-1_G01460	-0.962401
FBP1	GS1-1_G01460	0.964695
PFK1	GS1-1_G01460	-0.965281
PGK1	GS1-1_G01460	-0.968074
IDP2	GS1-1_G01460	0.969554
CDC19	GS1-1_G01460	-0.971154
SDH1	GS1-1_G01460	0.972113
TPI1	GS1-1_G01460	-0.97277
GPM1	GS1-1_G01460	-0.973106
SOL3	GS1-1_G01460	0.975492
FBA1	GS1-1_G01460	-0.975707
AAT2	GS1-1_G01460	0.981098
SDH4	GS1-1_G01460	0.983656
PDA1	GS1-1_G01460	0.98414
EHD3	GS1-1_G01460	0.985033
LPD1	GS1-1_G01460	0.985457
CIT	GS1-1_G01460	0.985774
GS1-1_G04428	GS1-1_G01460	0.985988
AGX1	GS1-1_G01460	0.986952
DAK	GS1-1_G01460	0.987679
LSC2	GS1-1_G01460	0.987851
Os01g0760600	GS1-1_G01460	0.988201
RKI1	GS1-1_G01460	0.988395
ICL1	GS1-1_G01460	0.989121
ACO1	GS1-1_G01460	0.989156
tca-8	GS1-1_G01460	0.990284
ACS1	GS1-1_G01460	0.990365
KGD2	GS1-1_G01460	0.990392
SDH2	GS1-1_G01460	0.992148
idh2	GS1-1_G01460	0.992333
GS1-1_G00672	GS1-1_G01460	0.992434
FUM1	GS1-1_G01460	0.994154
IDH1	GS1-1_G01460	0.99422
POX1	GS1-1_G01460	0.996126
PCK1	GS1-1_G01460	0.996465
KGD1	GS1-1_G01460	0.99831
FOX2	GS1-1_G01460	0.999377
GS1-1_G01168	GS1-1_G01451	0.95149
HXK2	GS1-1_G01384	-0.913726
PGI1	GS1-1_G01384	-0.91398
GPD	GS1-1_G01384	-0.915826
ENO	GS1-1_G01384	-0.916005
PFK2	GS1-1_G01384	-0.923056
PFK1	GS1-1_G01384	-0.926126
PGK1	GS1-1_G01384	-0.929712
TPI1	GS1-1_G01384	-0.931806
CDC19	GS1-1_G01384	-0.933796
FBA1	GS1-1_G01384	-0.933912
GPM1	GS1-1_G01384	-0.935231
ILV1	GS1-1_G01384	0.948549
TDA10	GS1-1_G01384	0.956655
POX1	GS1-1_G01384	0.969831
LAT1	GS1-1_G01384	0.970566
FBP1	GS1-1_G01384	0.973859
KGD1	GS1-1_G01384	0.980441
ICL1	GS1-1_G01384	0.981466
FUM1	GS1-1_G01384	0.98218
PCK1	GS1-1_G01384	0.982905
IDP2	GS1-1_G01384	0.984153
IDH1	GS1-1_G01384	0.985649
CIT	GS1-1_G01384	0.986248
SDH2	GS1-1_G01384	0.98752
FOX2	GS1-1_G01384	0.987813
GS1-1_G00672	GS1-1_G01384	0.988344
ACO1	GS1-1_G01384	0.988923
GS1-1_G04428	GS1-1_G01384	0.989592
EHD3	GS1-1_G01384	0.989852
AGX1	GS1-1_G01384	0.990411
tca-8	GS1-1_G01384	0.990734
Os01g0760600	GS1-1_G01384	0.990854
KGD2	GS1-1_G01384	0.99161
DAK	GS1-1_G01384	0.992016
LSC2	GS1-1_G01384	0.992172
LPD1	GS1-1_G01384	0.993101
RKI1	GS1-1_G01384	0.993546
SDH1	GS1-1_G01384	0.993934
AAT2	GS1-1_G01384	0.994024
ACS1	GS1-1_G01384	0.994025
SOL3	GS1-1_G01384	0.994252
idh2	GS1-1_G01384	0.995742
SDH4	GS1-1_G01384	0.997286
PDA1	GS1-1_G01384	0.998445
MET13	GS1-1_G01250	0.944125
GS1-1_G01168	GS1-1_G00877	0.933173
MET13	GS1-1_G00758	0.900275
GS1-1_G01168	GS1-1_G00756	0.902813
SHM2	GS1-1_G00756	0.935139
GCV1	GS1-1_G00756	0.93728
GCV2	GS1-1_G00756	0.940748
SER3	GS1-1_G00756	0.94766
GCV3	GS1-1_G00756	0.96108
PACTA	GS1-1_G00523	-0.901614
SDH1	GS1-1_G00523	0.915109
TPI1	GS1-1_G00523	-0.91738
RKI1	GS1-1_G00523	0.921612
LSC2	GS1-1_G00523	0.925726
AGX1	GS1-1_G00523	0.926748
LPD1	GS1-1_G00523	0.927436
EHD3	GS1-1_G00523	0.927623
PDA1	GS1-1_G00523	0.930611
KGD2	GS1-1_G00523	0.931261
ACS1	GS1-1_G00523	0.932252
FBA1	GS1-1_G00523	-0.932294
idh2	GS1-1_G00523	0.933178
SDH4	GS1-1_G00523	0.933492
ILV1	GS1-1_G00523	0.935414
POX1	GS1-1_G00523	0.935791
PCK1	GS1-1_G00523	0.939438
IDH1	GS1-1_G00523	0.941833
Os01g0760600	GS1-1_G00523	0.944121
FUM1	GS1-1_G00523	0.94437
DAK	GS1-1_G00523	0.944556
ENO	GS1-1_G00523	-0.944662
FOX2	GS1-1_G00523	0.945568
tca-8	GS1-1_G00523	0.946017
AAT2	GS1-1_G00523	0.949558
GS1-1_G00672	GS1-1_G00523	0.950772
SOL3	GS1-1_G00523	0.953624
GS1-1_G04428	GS1-1_G00523	0.956053
CIT	GS1-1_G00523	0.957473
IDP2	GS1-1_G00523	0.959607
ACO1	GS1-1_G00523	0.959775
SDH2	GS1-1_G00523	0.960848
KGD1	GS1-1_G00523	0.961978
ICL1	GS1-1_G00523	0.96455
TDA10	GS1-1_G00523	0.977462
FBP1	GS1-1_G00523	0.978795
GS1-1_G01168	GS1-1_G00387	0.949675
GS1-1_G01168	GS1-1_G00366	0.952533
TPI1	GS1-1_G00348	-0.906815
FBA1	GS1-1_G00348	-0.912143
SDH1	GS1-1_G00348	0.914448
EHD3	GS1-1_G00348	0.917
AGX1	GS1-1_G00348	0.918218
ENO	GS1-1_G00348	-0.919978
LSC2	GS1-1_G00348	0.921571
LPD1	GS1-1_G00348	0.92179
RKI1	GS1-1_G00348	0.922401
KGD2	GS1-1_G00348	0.925343
ACS1	GS1-1_G00348	0.929436
Os01g0760600	GS1-1_G00348	0.931107
IDH1	GS1-1_G00348	0.931799
FUM1	GS1-1_G00348	0.933226
PDA1	GS1-1_G00348	0.933342
PCK1	GS1-1_G00348	0.933412
DAK	GS1-1_G00348	0.933796
tca-8	GS1-1_G00348	0.935139
POX1	GS1-1_G00348	0.935358
idh2	GS1-1_G00348	0.935368
GS1-1_G00672	GS1-1_G00348	0.938333
AAT2	GS1-1_G00348	0.938914
CIT	GS1-1_G00348	0.939444
GS1-1_G04428	GS1-1_G00348	0.940978
IDP2	GS1-1_G00348	0.942184
SDH2	GS1-1_G00348	0.943835
ACO1	GS1-1_G00348	0.946662
SOL3	GS1-1_G00348	0.948078
FOX2	GS1-1_G00348	0.949642
TDA10	GS1-1_G00348	0.949786
SDH4	GS1-1_G00348	0.954012
FBP1	GS1-1_G00348	0.960699
KGD1	GS1-1_G00348	0.968387
ICL1	GS1-1_G00348	0.984626
GPD	GS1-1_G00310	0.906127
MET13	GS1-1_G00310	0.921473
MET13	GS1-1_G00177	0.906001
PGI1	GS1-1_G00177	0.917464
GPM2	GS1-1_G00177	0.926378
HXK2	GS1-1_G00177	0.939898
GS1-1_G01168	GS1-1_G00177	0.944114
SHM2	GS1-1_G00177	0.972415
GCV1	GS1-1_G00177	0.98535
GCV2	GS1-1_G00177	0.98619
GCV3	GS1-1_G00177	0.992081
SER3	GS1-1_G00177	0.994205
SDH4	GS1-1_G00135	0.902454
ICL1	GS1-1_G00135	0.903743
idh2	GS1-1_G00135	0.905058
LSC2	GS1-1_G00135	0.905311
FUM1	GS1-1_G00135	0.906747
KGD2	GS1-1_G00135	0.906813
IDH1	GS1-1_G00135	0.906989
AGX1	GS1-1_G00135	0.90758
ACS1	GS1-1_G00135	0.909124
EHD3	GS1-1_G00135	0.912567
LPD1	GS1-1_G00135	0.91287
PDA1	GS1-1_G00135	0.916735
SDH1	GS1-1_G00135	0.917531
GS1-1_G00672	GS1-1_G00135	0.924293
tca-8	GS1-1_G00135	0.925421
Os01g0760600	GS1-1_G00135	0.927117
DAK	GS1-1_G00135	0.929603
SDH2	GS1-1_G00135	0.93114
ACO1	GS1-1_G00135	0.940762
CIT	GS1-1_G00135	0.943082
GS1-1_G04428	GS1-1_G00135	0.943425
AAT2	GS1-1_G00135	0.945722
SOL3	GS1-1_G00135	0.955232
IDP2	GS1-1_G00135	0.967302
ILV1	GS1-1_G00135	0.97436
FBP1	GS1-1_G00135	0.97965
TDA10	GS1-1_G00135	0.992051
KGD2	D-Ribulose 5-phosphate	0.901529
[truncated: 1,707 more rows]
